# Supplementary material for: Prevalence and predictors of viral load non-suppression among adolescents on dolutegravir-based antiretroviral therapy: A cross-sectional study from three urban clinics, Soroti City
Source: PLoS One. 2025 Sep 9;20(9):e0331835. doi: 10.1371/journal.pone.0331835 (PMC12419619; doi:10.1371/journal.pone.0331835)
Supplement: S1 Data — (CSV) [file pone.0331835.s001.csv]

prior_vl	res	art_initiation	Baselineart_Regimen	duration_dtg	CD4done	baseline_cd4	CD4categories	who_initiation	who_current	Who_current	nutrition_status	adherence	current_ART_status	dsdm	prior_v_1	dsdm1	agecategories1	adherence	recent_vl_1	tb_status	recent_vl_3	mmd2	vcurrent_art1	vcurrent_art2
Non suppressed	0	0	NVP based	40	Yes	1677	>=200	1	1	1 & 2 WHO	normal	Good	Active in care	FBG	Non suppressed	FBG	15-19	Good	Suppressed	Yes	Suppressed	Yes	TDF/3TC/DTG	TDF/3TC/DTG
Suppressed	0	0	NVP based	51	Yes	577	>=200	1	1	1 & 2 WHO	normal	Good	Active in care	FBG	Suppressed	FBG	15-19	Good	Suppressed	Yes	Suppressed	No	TDF/3TC/DTG	TDF/3TC/DTG
Suppressed	0	0	NVP based	67	No			1	1	1 & 2 WHO	normal	Good	Active in care	FBG	Suppressed	FBG	15-19	Good	Suppressed	Yes	Suppressed	Yes	TDF/3TC/DTG	TDF/3TC/DTG
Suppressed	1	0	NVP based	38	No			1	1	1 & 2 WHO	normal	Good	Active in care	FBG	Suppressed	FBG	10-14	Good	Suppressed	Yes	Suppressed	Yes	TDF/3TC/DTG	TDF/3TC/DTG
Suppressed	1	0	NVP based	49	Yes	1805	>=200	1	1	1 & 2 WHO	normal	Good	Active in care	FBG	Suppressed	FBG	15-19	Good	Suppressed	Yes	Suppressed	Yes	TDF/3TC/DTG	TDF/3TC/DTG
Suppressed	1	1	EFV based	40	No			2	2	1 & 2 WHO	normal	Good	Active in care	FBG	Suppressed	FBG	10-14	Good	Suppressed	Yes	Suppressed	Yes	ABC/3TC/DTG	ABC/3TC/DTG
Suppressed	1	1	EFV based	37	No			1	1	1 & 2 WHO	MAM	Good	Active in care	FBG	Suppressed	FBG	10-14	Good	Suppressed	Yes	Suppressed	Yes	ABC/3TC/DTG	ABC/3TC/DTG
Suppressed	1	1	EFV based	13	No			1	1	1 & 2 WHO	normal	Good	Active in care	FBG	Suppressed	FBG	15-19	Good	Suppressed	Yes	Suppressed	Yes	TDF/3TC/DTG	TDF/3TC/DTG
Non suppressed	1	0	NVP based	57	No			1	1	1 & 2 WHO	normal	Good	Active in care	FBG	Non suppressed	FBG	15-19	Good	Suppressed	Yes	Suppressed	Yes	TDF/3TC/DTG	TDF/3TC/DTG
Suppressed	1	1	EFV based	56	No			1	1	1 & 2 WHO	normal	Good	Active in care	FBG	Suppressed	FBG	15-19	Good	Suppressed	Yes	Suppressed	Yes	TDF/3TC/DTG	TDF/3TC/DTG
Suppressed	1	0	NVP based	52	No			1	1	1 & 2 WHO	normal	Good	Active in care	FBG	Suppressed	FBG	15-19	Good	Suppressed	Yes	Suppressed	Yes	TDF/3TC/DTG	TDF/3TC/DTG
Non suppressed	0	0	NVP based	57	No			1	1	1 & 2 WHO	normal	Fair	Active in care	FBG	Non suppressed	FBG	15-19	Fair	Suppressed	Yes	Suppressed	Yes	TDF/3TC/DTG	TDF/3TC/DTG
Non suppressed	1	1	EFV based	37	No			1	1	1 & 2 WHO	normal	Good	Active in care	FBG	Non suppressed	FBG	15-19	Good	Non suppressed	Yes	Non Suppressed	Yes	TDF/3TC/DTG	TDF/3TC/DTG
Suppressed	1	0	NVP based	61	Yes	283	>=200	1	1	1 & 2 WHO	normal	Good	Active in care	FBG	Suppressed	FBG	15-19	Good	Suppressed	Yes	Suppressed	Yes	TDF/3TC/DTG	TDF/3TC/DTG
Suppressed	1	0	NVP based	57	Yes	862	>=200	1	1	1 & 2 WHO	normal	Good	Active in care	FBG	Suppressed	FBG	10-14	Good	Suppressed	Yes	Suppressed	Yes	TDF/3TC/DTG	TDF/3TC/DTG
Suppressed	1	2	PI based	56	Yes	96	Less 200	1	1	1 & 2 WHO	normal	Good	Active in care	FBG	Suppressed	FBG	15-19	Good	Suppressed	Yes	Suppressed	Yes	TDF/3TC/DTG	TDF/3TC/DTG
Suppressed	1	1	EFV based	57	No			1	1	1 & 2 WHO	normal	Good	Active in care	FBG	Suppressed	FBG	15-19	Good	Suppressed	Yes	Suppressed	Yes	TDF/3TC/DTG	TDF/3TC/DTG
Suppressed	0	1	EFV based	55	No			1	1	1 & 2 WHO	normal	Good	Active in care	FBG	Suppressed	FBG	15-19	Good	Non suppressed	Yes	Non Suppressed	Yes	TDF/3TC/DTG	TDF/3TC/DTG
Suppressed	1	0	NVP based	49	Yes	706	>=200	1	1	1 & 2 WHO	normal	Good	Active in care	FBG	Suppressed	FBG	10-14	Good	Suppressed	Yes	Suppressed	Yes	TDF/3TC/DTG	TDF/3TC/DTG
Suppressed	1	1	EFV based	39	Yes	25	Less 200	1	1	1 & 2 WHO	normal	Good	Active in care	FBG	Suppressed	FBG	15-19	Good	Suppressed	Yes	Suppressed	Yes	TDF/3TC/DTG	TDF/3TC/DTG
Suppressed	1	1	EFV based	38	No			2	2	1 & 2 WHO	normal	Good	Active in care	FTDR	Suppressed	FTDR	15-19	Good	Suppressed	Yes	Suppressed	Yes	TDF/3TC/DTG	TDF/3TC/DTG
Suppressed	1	0	NVP based	48	Yes	316	>=200	1	1	1 & 2 WHO	normal	Good	Active in care	FBG	Suppressed	FBG	15-19	Good	Suppressed	Yes	Suppressed	No	TDF/3TC/DTG	TDF/3TC/DTG
Suppressed	0	0	NVP based	42	No			1	1	1 & 2 WHO	normal	Good	Active in care	FBG	Suppressed	FBG	15-19	Good	Non suppressed	Yes	Non Suppressed	Yes	TDF/3TC/DTG	TDF/3TC/DTG
Non suppressed	1	0	NVP based	52	No			1	1	1 & 2 WHO	normal	Good	Active in care	FTDR	Non suppressed	FTDR	10-14	Good	Suppressed	Yes	Suppressed	Yes	TDF/3TC/DTG	TDF/3TC/DTG
Non suppressed	1	2	PI based	79	No			1	1	1 & 2 WHO	normal	Good	Active in care	FBG	Non suppressed	FBG	10-14	Good	Suppressed	Yes	Suppressed	Yes	TDF/3TC/DTG	TDF/3TC/DTG
Suppressed	0	2	PI based	57	No			1	1	1 & 2 WHO	normal	Good	Active in care	FBIM	Suppressed	FBIM	15-19	Good	Suppressed	Yes	Suppressed	Yes	TDF/3TC/DTG	TDF/3TC/DTG
Suppressed	0	1	EFV based	56	Yes	22	Less 200	4	4	3 &4 WHO	normal	Good	Active in care	FBG	Suppressed	FBG	15-19	Good	Suppressed	Yes	Suppressed	Yes	TDF/3TC/DTG	TDF/3TC/DTG
Suppressed	0	1	EFV based	41	No			1	1	1 & 2 WHO	normal	Good	Active in care	FTDR	Suppressed	FTDR	15-19	Good	Suppressed	Yes	Suppressed	Yes	TDF/3TC/DTG	TDF/3TC/DTG
Non suppressed	1	0	NVP based	49	No			1	1	1 & 2 WHO	normal	Good	Active in care	FBG	Non suppressed	FBG	15-19	Good	Suppressed	Yes	Suppressed	Yes	TDF/3TC/DTG	TDF/3TC/DTG
Suppressed	0	0	NVP based	51	No			1	1	1 & 2 WHO	normal	Good	Active in care	FTDR	Suppressed	FTDR	10-14	Good	Suppressed	Yes	Suppressed	Yes	TDF/3TC/DTG	TDF/3TC/DTG
Suppressed	0	0	NVP based	53	No			1	1	1 & 2 WHO	normal	Good	Active in care	FBG	Suppressed	FBG	10-14	Good	Suppressed	Yes	Suppressed	No	TDF/3TC/DTG	TDF/3TC/DTG
unknown	1	3	DTG based	56	No			1	1	1 & 2 WHO	normal	Good	Active in care	FBG	unknown	FBG	10-14	Good	Suppressed	Yes	Suppressed	Yes	TDF/3TC/DTG	TDF/3TC/DTG
Non suppressed	1	1	EFV based	39	Yes	40	Less 200	1	1	1 & 2 WHO	normal	Good	Active in care	FTDR	Non suppressed	FTDR	15-19	Good	Suppressed	Yes	Suppressed	Yes	TDF/3TC/DTG	TDF/3TC/DTG
Suppressed	0	1	EFV based	49	No			1	1	1 & 2 WHO	normal	Good	Active in care	FBG	Suppressed	FBG	15-19	Good	Non suppressed	Yes	Non Suppressed	Yes	TDF/3TC/DTG	TDF/3TC/DTG
Suppressed	1	0	NVP based	52	No			1	1	1 & 2 WHO	normal	Good	Active in care	FBG	Suppressed	FBG	15-19	Good	Suppressed	Yes	Suppressed	No	TDF/3TC/DTG	TDF/3TC/DTG
unknown	0	3	DTG based	40	No			1	1	1 & 2 WHO	normal	Good	Active in care	FTDR	unknown	FTDR	15-19	Good	Suppressed	Yes	Suppressed	Yes	TDF/3TC/DTG	TDF/3TC/DTG
Non suppressed	1	2	PI based	57	No			1	1	1 & 2 WHO	normal	Good	Active in care	FTDR	Non suppressed	FTDR	15-19	Good	Suppressed	Yes	Suppressed	Yes	TDF/3TC/DTG	TDF/3TC/DTG
Suppressed	1	0	NVP based	62	Yes	24	Less 200	1	1	1 & 2 WHO	normal	Good	Active in care	FTDR	Suppressed	FTDR	15-19	Good	Suppressed	Yes	Suppressed	Yes	TDF/3TC/DTG	TDF/3TC/DTG
Non suppressed	0	0	NVP based	50	Yes	12	Less 200	1	1	1 & 2 WHO	normal	Good	Active in care	FTDR	Non suppressed	FTDR	15-19	Good	Suppressed	Yes	Suppressed	Yes	TDF/3TC/DTG	TDF/3TC/DTG
Non suppressed	1	0	NVP based	40	Yes	281	>=200	1	1	1 & 2 WHO	normal	Good	Active in care	FTDR	Non suppressed	FTDR	15-19	Good	Suppressed	Yes	Suppressed	Yes	TDF/3TC/DTG	TDF/3TC/DTG
Suppressed	1	0	NVP based	18	No			1	1	1 & 2 WHO	normal	Good	Active in care	FBG	Suppressed	FBG	10-14	Good	Suppressed	Yes	Suppressed	Yes	TDF/3TC/DTG	TDF/3TC/DTG
Suppressed	1	0	NVP based	63	No			1	1	1 & 2 WHO	normal	Good	Active in care	FBG	Suppressed	FBG	10-14	Good	Suppressed	Yes	Suppressed	Yes	TDF/3TC/DTG	TDF/3TC/DTG
Suppressed	0	0	NVP based	57	No			1	1	1 & 2 WHO	normal	Good	Active in care	FBG	Suppressed	FBG	15-19	Good	Suppressed	Yes	Suppressed	Yes	TDF/3TC/DTG	TDF/3TC/DTG
Suppressed	0	1	EFV based	38	Yes	291	>=200	1	1	1 & 2 WHO	normal	Good	Active in care	FBG	Suppressed	FBG	15-19	Good	Suppressed	Yes	Suppressed	Yes	TDF/3TC/DTG	TDF/3TC/DTG
Suppressed	1	0	NVP based	43	No			2	2	1 & 2 WHO	normal	Good	Active in care	FBG	Suppressed	FBG	15-19	Good	Suppressed	Yes	Suppressed	Yes	TDF/3TC/DTG	TDF/3TC/DTG
Suppressed	1	1	EFV based	61	No			1	1	1 & 2 WHO	normal	Good	Active in care	FBG	Suppressed	FBG	15-19	Good	Suppressed	Yes	Suppressed	Yes	TDF/3TC/DTG	TDF/3TC/DTG
Suppressed	0	0	NVP based	54	No			1	1	1 & 2 WHO	normal	Good	Active in care	FBG	Suppressed	FBG	15-19	Good	Suppressed	Yes	Suppressed	Yes	TDF/3TC/DTG	TDF/3TC/DTG
Non suppressed	0	0	NVP based	54	Yes	18	Less 200	1	1	1 & 2 WHO	normal	Good	Active in care	FTDR	Non suppressed	FTDR	15-19	Good	Suppressed	Yes	Suppressed	Yes	TDF/3TC/DTG	TDF/3TC/DTG
Suppressed	0	0	NVP based	54	No			1	1	1 & 2 WHO	normal	Good	Active in care	FBG	Suppressed	FBG	15-19	Good	Suppressed	Yes	Suppressed	Yes	TDF/3TC/DTG	TDF/3TC/DTG
Suppressed	0	1	EFV based	43	No			1	1	1 & 2 WHO	normal	Good	Active in care	FBIM	Suppressed	FBIM	15-19	Good	Suppressed	Yes	Suppressed	Yes	TDF/3TC/DTG	TDF/3TC/DTG
Non suppressed	1	1	EFV based	64	Yes	91	Less 200	1	1	1 & 2 WHO	normal	Fair	Active in care	FBIM	Non suppressed	FBIM	15-19	Fair	Suppressed	Yes	Suppressed	Yes	TDF/3TC/DTG	TDF/3TC/DTG
Suppressed	0	0	NVP based	56	No			1	1	1 & 2 WHO	normal	Good	Active in care	FTDR	Suppressed	FTDR	10-14	Good	Suppressed	Yes	Suppressed	Yes	ABC/3TC/DTG	ABC/3TC/DTG
Suppressed	0	0	NVP based	40	No			1	1	1 & 2 WHO	normal	Good	Active in care	FBG	Suppressed	FBG	15-19	Good	Suppressed	Yes	Suppressed	Yes	TDF/3TC/DTG	TDF/3TC/DTG
Suppressed	0	0	NVP based	41	No			1	1	1 & 2 WHO	normal	Poor	Active in care	FBG	Suppressed	FBG	15-19	Poor	Suppressed	Yes	Suppressed	Yes	TDF/3TC/DTG	TDF/3TC/DTG
Suppressed	1	0	NVP based	31	No			1	1	1 & 2 WHO	normal	Poor	Active in care	FTDR	Suppressed	FTDR	15-19	Poor	Suppressed	Yes	Suppressed	Yes	TDF/3TC/DTG	TDF/3TC/DTG
Suppressed	1	0	NVP based	45	No			1	1	1 & 2 WHO	normal	Poor	Active in care	FBG	Suppressed	FBG	15-19	Poor	Non suppressed	Yes	Non Suppressed	Yes	TDF/3TC/DTG	TDF/3TC/DTG
Suppressed	1	0	NVP based	32	Yes	256	>=200	1	1	1 & 2 WHO	normal	Poor	Active in care	FTDR	Suppressed	FTDR	10-14	Poor	Suppressed	Yes	Suppressed	Yes	TDF/3TC/DTG	TDF/3TC/DTG
Suppressed	1	0	NVP based	48	No			1	1	1 & 2 WHO	normal	Poor	Active in care	FTDR	Suppressed	FTDR	15-19	Poor	Suppressed	Yes	Suppressed	No	TDF/3TC/DTG	TDF/3TC/DTG
Suppressed	0	0	NVP based	44	No			1	1	1 & 2 WHO	normal	Poor	Active in care	FBG	Suppressed	FBG	15-19	Poor	Non suppressed	Yes	Non Suppressed	No	ABC/3TC/DTG	ABC/3TC/DTG
Suppressed	0	0	NVP based	29	Yes	17	Less 200	1	1	1 & 2 WHO	normal	Poor	Active in care	FBG	Suppressed	FBG	15-19	Poor	Suppressed	Yes	Suppressed	No	TDF/3TC/DTG	TDF/3TC/DTG
Suppressed	0	0	NVP based	40	No			1	1	1 & 2 WHO	normal	Poor	Active in care	FTDR	Suppressed	FTDR	15-19	Poor	Suppressed	Yes	Suppressed	No	TDF/3TC/DTG	TDF/3TC/DTG
Suppressed	0	0	NVP based	53	No			2	2	1 & 2 WHO	normal	Good	Active in care	FBG	Suppressed	FBG	10-14	Good	Suppressed	Yes	Suppressed	No	TDF/3TC/DTG	TDF/3TC/DTG
unknown			NVP based		No			1	1	1 & 2 WHO	normal	Poor	Active in care	FBIM	unknown	FBIM	15-19	Poor	Non suppressed	Yes	Non Suppressed	No	TDF/3TC/DTG	TDF/3TC/DTG
Suppressed	0	0	NVP based	41	Yes	14	Less 200	1	1	1 & 2 WHO	normal	Good	Active in care	FBG	Suppressed	FBG	15-19	Good	Suppressed	Yes	Suppressed	No	TDF/3TC/DTG	TDF/3TC/DTG
unknown			NVP based		No			1	1	1 & 2 WHO	normal	Good	Active in care	FBG	unknown	FBG	15-19	Good	Suppressed	Yes	Suppressed	No	TDF/3TC/DTG	TDF/3TC/DTG
unknown			NVP based		Yes	298	>=200	1	1	1 & 2 WHO	normal	Good	Active in care	FBG	unknown	FBG	15-19	Good	Suppressed	Yes	Suppressed	No	TDF/3TC/DTG	TDF/3TC/DTG
unknown			NVP based		Yes	523	>=200	1	1	1 & 2 WHO	normal	Good	Active in care	FBG	unknown	FBG	15-19	Good	Suppressed	Yes	Suppressed	No	TDF/3TC/DTG	TDF/3TC/DTG
Suppressed	1	1	EFV based	46	No			1	1	1 & 2 WHO	normal	Good	Active in care	FBG	Suppressed	FBG	15-19	Good	Suppressed	Yes	Suppressed	Yes	TDF/3TC/DTG	TDF/3TC/DTG
Suppressed	0	0	NVP based	42	No			1	1	1 & 2 WHO	MAM	Good	Active in care	FBG	Suppressed	FBG	15-19	Good	Suppressed	Yes	Suppressed	Yes	TDF/3TC/DTG	TDF/3TC/DTG
Suppressed	0	0	NVP based	54	No			1	1	1 & 2 WHO	normal	Good	Active in care	FTDR	Suppressed	FTDR	10-14	Good	Suppressed	Yes	Suppressed	Yes	TDF/3TC/DTG	TDF/3TC/DTG
Suppressed	0	1	EFV based	45	No			1	1	1 & 2 WHO	normal	Good	Active in care	FTDR	Suppressed	FTDR	15-19	Good	Suppressed	Yes	Suppressed	Yes	TDF/3TC/DTG	TDF/3TC/DTG
Suppressed	0	1	EFV based	42	No			1	1	1 & 2 WHO	normal	Good	Active in care	FTDR	Suppressed	FTDR	15-19	Good	Suppressed	Yes	Suppressed	Yes	TDF/3TC/DTG	TDF/3TC/DTG
Suppressed	1	0	NVP based	50	Yes	348	>=200	1	1	1 & 2 WHO	normal	Good	Active in care	FBG	Suppressed	FBG	10-14	Good	Non suppressed	Yes	Non Suppressed	Yes	TDF/3TC/DTG	TDF/3TC/DTG
Suppressed	1	1	EFV based	62	No			1	1	1 & 2 WHO	normal	Good	Active in care	FTDR	Suppressed	FTDR	15-19	Good	Suppressed	Yes	Suppressed	Yes	TDF/3TC/DTG	TDF/3TC/DTG
unknown			NVP based		No			1	1	1 & 2 WHO	normal	Poor	Active in care	FBG	unknown	FBG	10-14	Poor	Non suppressed	Yes	Non Suppressed	Yes	TDF/3TC/DTG	TDF/3TC/DTG
Suppressed	1	0	NVP based	45	No			1	1	1 & 2 WHO	normal	Good	Active in care	FBG	Suppressed	FBG	15-19	Good	Suppressed	Yes	Suppressed	Yes	TDF/3TC/DTG	TDF/3TC/DTG
Suppressed	0	0	NVP based	45	Yes	247	>=200	1	1	1 & 2 WHO	normal	Good	Active in care	FTDR	Suppressed	FTDR	15-19	Good	Suppressed	Yes	Suppressed	Yes	TDF/3TC/DTG	TDF/3TC/DTG
Suppressed	1	2	PI based	51	No			1	1	1 & 2 WHO	normal	Good	Active in care	FBG	Suppressed	FBG	15-19	Good	Suppressed	Yes	Suppressed	Yes	TDF/3TC/DTG	TDF/3TC/DTG
Suppressed	0	0	NVP based	26	No			1	1	1 & 2 WHO	normal	Good	Active in care	FBG	Suppressed	FBG	10-14	Good	Suppressed	Yes	Suppressed	Yes	TDF/3TC/DTG	TDF/3TC/DTG
Non suppressed	1	0	NVP based	38	No			1	1	1 & 2 WHO	MAM	Fair	Active in care	FBG	Non suppressed	FBG	15-19	Fair	Suppressed	Yes	Suppressed	Yes	TDF/3TC/DTG	TDF/3TC/DTG
Suppressed	0	1	EFV based	29	No			1	1	1 & 2 WHO	normal	Good	Active in care	FBG	Suppressed	FBG	15-19	Good	Suppressed	Yes	Suppressed	Yes	TDF/3TC/DTG	TDF/3TC/DTG
Non suppressed	0	2	PI based	38	No			1	1	1 & 2 WHO	normal	Fair	Active in care	FBG	Non suppressed	FBG	10-14	Fair	Suppressed	Yes	Suppressed	Yes	TDF/3TC/DTG	TDF/3TC/DTG
Suppressed	1	0	NVP based	51	No			1	1	1 & 2 WHO	normal	Good	Active in care	FBG	Suppressed	FBG	10-14	Good	Suppressed	Yes	Suppressed	Yes	TDF/3TC/DTG	TDF/3TC/DTG
Suppressed	0	0	NVP based	26	No			2	2	1 & 2 WHO	MAM	Good	Active in care	FBG	Suppressed	FBG	10-14	Good	Suppressed	Yes	Suppressed	Yes	TDF/3TC/DTG	TDF/3TC/DTG
unknown			NVP based		Yes	377	>=200	1	1	1 & 2 WHO	normal	Good	Active in care	FBG	unknown	FBG	15-19	Good	Suppressed	Yes	Suppressed	No	TDF/3TC/DTG	TDF/3TC/DTG
unknown			NVP based		No			1	1	1 & 2 WHO	normal	Poor	Active in care	FBG	unknown	FBG	10-14	Poor	Non suppressed	Yes	Non Suppressed	No	TDF/3TC/DTG	TDF/3TC/DTG
Suppressed	0	0	NVP based	25	No			1	1	1 & 2 WHO	MAM	Fair	Active in care	FBG	Suppressed	FBG	10-14	Fair	Suppressed	Yes	Suppressed	Yes	TDF/3TC/DTG	TDF/3TC/DTG
Suppressed	0	1	EFV based	39	No			1	1	1 & 2 WHO	normal	Fair	Active in care	FBG	Suppressed	FBG	15-19	Fair	Suppressed	Yes	Suppressed	Yes	TDF/3TC/DTG	TDF/3TC/DTG
Suppressed	1	1	EFV based	37	No			1	1	1 & 2 WHO	MAM	Good	Active in care	FBG	Suppressed	FBG	10-14	Good	Suppressed	Yes	Suppressed	Yes	TDF/3TC/DTG	TDF/3TC/DTG
Suppressed	1	0	NVP based	37	No			1	1	1 & 2 WHO	MAM	Good	Active in care	FBG	Suppressed	FBG	10-14	Good	Suppressed	Yes	Suppressed	Yes	TDF/3TC/DTG	TDF/3TC/DTG
unknown			NVP based		No			3	3	3 &4 WHO	normal	Good	Active in care	FBG	unknown	FBG	10-14	Good	Suppressed	Yes	Suppressed	No	TDF/3TC/DTG	TDF/3TC/DTG
Suppressed	0	1	EFV based	42	Yes	646	>=200	1	1	1 & 2 WHO	normal	Good	Active in care	FBG	Suppressed	FBG	15-19	Good	Suppressed	Yes	Suppressed	Yes	TDF/3TC/DTG	TDF/3TC/DTG
Suppressed	0	1	EFV based	29	No			2	2	1 & 2 WHO	normal	Good	Active in care	FBG	Suppressed	FBG	15-19	Good	Suppressed	Yes	Suppressed	Yes	TDF/3TC/DTG	TDF/3TC/DTG
Suppressed	1	1	EFV based	29	Yes	656	>=200	1	1	1 & 2 WHO	normal	Good	Active in care	FBG	Suppressed	FBG	15-19	Good	Suppressed	Yes	Suppressed	Yes	TDF/3TC/DTG	TDF/3TC/DTG
Suppressed	0	0	NVP based	34	No			1	1	1 & 2 WHO	normal	Good	Active in care	FBIM	Suppressed	FBIM	10-14	Good	Suppressed	Yes	Suppressed	Yes	TDF/3TC/DTG	TDF/3TC/DTG
Suppressed	0	1	EFV based	53	No			1	1	1 & 2 WHO	MAM	Good	Active in care	FBG	Suppressed	FBG	10-14	Good	Suppressed	Yes	Suppressed	Yes	TDF/3TC/DTG	TDF/3TC/DTG
Suppressed	0	1	EFV based	62	Yes	854	>=200	1	1	1 & 2 WHO	normal	Good	Active in care	FBIM	Suppressed	FBIM	15-19	Good	Suppressed	Yes	Suppressed	Yes	TDF/3TC/DTG	TDF/3TC/DTG
Non suppressed	0	0	NVP based	41	No			1	1	1 & 2 WHO	normal	Good	Active in care	FBG	Non suppressed	FBG	10-14	Good	Suppressed	Yes	Suppressed	No	TDF/3TC/DTG	TDF/3TC/DTG
Suppressed	0	0	NVP based	36	No			1	1	1 & 2 WHO	normal	Good	Active in care	FBG	Suppressed	FBG	10-14	Good	Suppressed	Yes	Suppressed	Yes	TDF/3TC/DTG	TDF/3TC/DTG
Suppressed	0	0	NVP based	37	Yes	192	Less 200	1	1	1 & 2 WHO	normal	Good	Active in care	FBG	Suppressed	FBG	10-14	Good	Suppressed	Yes	Suppressed	Yes	TDF/3TC/DTG	TDF/3TC/DTG
unknown			NVP based		No			1	1	1 & 2 WHO	normal	Good	Active in care	FBG	unknown	FBG	10-14	Good	Suppressed	Yes	Suppressed	Yes	ABC/3TC/DTG	ABC/3TC/DTG
Suppressed	0	2	PI based	19	No			1	1	1 & 2 WHO	SAM	Good	Active in care	FTDR	Suppressed	FTDR	10-14	Good	Non suppressed	Yes	Non Suppressed	Yes	ABC/3TC/DTG	ABC/3TC/DTG
unknown			NVP based		No			1	1	1 & 2 WHO	normal	Good	Active in care	FBG	unknown	FBG	10-14	Good	Suppressed	Yes	Suppressed	No	ABC/3TC/DTG	ABC/3TC/DTG
Suppressed	0	1	EFV based	19	No			1	1	1 & 2 WHO	normal	Good	Active in care	FBG	Suppressed	FBG	15-19	Good	Suppressed	Yes	Suppressed	Yes	TDF/3TC/DTG	TDF/3TC/DTG
Suppressed	0	1	EFV based	42	Yes	320	>=200	1	1	1 & 2 WHO	normal	Good	Active in care	FBG	Suppressed	FBG	10-14	Good	Suppressed	Yes	Suppressed	Yes	TDF/3TC/DTG	TDF/3TC/DTG
Suppressed	0	2	PI based	37	No			1	1	1 & 2 WHO	normal	Fair	Active in care	FBG	Suppressed	FBG	10-14	Fair	Suppressed	Yes	Suppressed	Yes	TDF/3TC/DTG	TDF/3TC/DTG
Non suppressed			NVP based		No			1	1	1 & 2 WHO	MAM	Good	Active in care	FBG	Non suppressed	FBG	10-14	Good	Suppressed	Yes	Suppressed	No	ABC/3TC/DTG	ABC/3TC/DTG
Suppressed	1	0	NVP based	36	Yes	147	Less 200	1	1	1 & 2 WHO	normal	Good	Active in care	FBG	Suppressed	FBG	10-14	Good	Suppressed	Yes	Suppressed	No	TDF/3TC/DTG	TDF/3TC/DTG
Suppressed	0	2	PI based	40	No			1	1	1 & 2 WHO	normal	Good	Active in care	FBIM	Suppressed	FBIM	10-14	Good	Suppressed	Yes	Suppressed	Yes	TDF/3TC/DTG	TDF/3TC/DTG
Suppressed	1	2	PI based	34	No			1	1	1 & 2 WHO	normal	Good	Active in care	FBG	Suppressed	FBG	10-14	Good	Suppressed	Yes	Suppressed	Yes	ABC/3TC/DTG	ABC/3TC/DTG
Suppressed	1	1	EFV based	57	Yes	1086	>=200	1	1	1 & 2 WHO	normal	Good	Active in care	FTDR	Suppressed	FTDR	15-19	Good	Suppressed	Yes	Suppressed	Yes	TDF/3TC/DTG	TDF/3TC/DTG
Suppressed	0	0	NVP based	24	No			1	1	1 & 2 WHO	MAM	Good	Active in care	FBG	Suppressed	FBG	10-14	Good	Suppressed	Yes	Suppressed	Yes	ABC/3TC/DTG	ABC/3TC/DTG
Suppressed	1	1	EFV based	42	No			1	1	1 & 2 WHO	normal	Good	Active in care	FTDR	Suppressed	FTDR	15-19	Good	Suppressed	Yes	Suppressed	Yes	TDF/3TC/DTG	TDF/3TC/DTG
Suppressed	1	1	EFV based	42	Yes	706	>=200	1	1	1 & 2 WHO	normal	Good	Active in care	FBG	Suppressed	FBG	15-19	Good	Suppressed	Yes	Suppressed	Yes	TDF/3TC/DTG	TDF/3TC/DTG
Suppressed	1	1	EFV based	42	Yes	1108	>=200	1	1	1 & 2 WHO	MAM	Good	Active in care	FBG	Suppressed	FBG	10-14	Good	Suppressed	Yes	Suppressed	Yes	TDF/3TC/DTG	TDF/3TC/DTG
unknown			NVP based		No			1	1	1 & 2 WHO	normal	Poor	Active in care	FBG	unknown	FBG	10-14	Poor	Non suppressed	Yes	Non Suppressed	No	TDF/3TC/DTG	TDF/3TC/DTG
Suppressed	1	1	EFV based	42	No			1	1	1 & 2 WHO	MAM	Good	Active in care	FBG	Suppressed	FBG	10-14	Good	Suppressed	Yes	Suppressed	No	TDF/3TC/DTG	TDF/3TC/DTG
unknown			NVP based		No			1	1	1 & 2 WHO	normal	Good	Active in care	FBIM	unknown	FBIM	15-19	Good	Suppressed	Yes	Suppressed	No	TDF/3TC/DTG	TDF/3TC/DTG
unknown			NVP based		Yes	701	>=200	1	1	1 & 2 WHO	normal	Good	Active in care	FBG	unknown	FBG	10-14	Good	Suppressed	Yes	Suppressed	No	TDF/3TC/DTG	TDF/3TC/DTG
Suppressed	0	1	EFV based	54	No			1	1	1 & 2 WHO	normal	Good	Active in care	FBG	Suppressed	FBG	10-14	Good	Suppressed	Yes	Suppressed	Yes	TDF/3TC/DTG	TDF/3TC/DTG
Suppressed	0	2	PI based	37	No			1	1	1 & 2 WHO	normal	Good	Active in care	FBG	Suppressed	FBG	10-14	Good	Suppressed	Yes	Suppressed	Yes	TDF/3TC/DTG	TDF/3TC/DTG
Suppressed	1	1	EFV based	42	Yes	336	>=200	1	1	1 & 2 WHO	normal	Good	Active in care	FTDR	Suppressed	FTDR	10-14	Good	Suppressed	Yes	Suppressed	Yes	ABC/3TC/DTG	ABC/3TC/DTG
Suppressed	0	1	EFV based	42	No			1	1	1 & 2 WHO	normal	Good	Active in care	FBG	Suppressed	FBG	10-14	Good	Suppressed	Yes	Suppressed	No	TDF/3TC/DTG	TDF/3TC/DTG
unknown	1	3	DTG based	78	No			1	1	1 & 2 WHO	normal	Good	Active in care	FBG	unknown	FBG	15-19	Good	Suppressed	Yes	Suppressed	Yes	TDF/3TC/DTG	TDF/3TC/DTG
Non suppressed	0	1	EFV based	42	No			1	1	1 & 2 WHO	normal	Good	Active in care	FBG	Non suppressed	FBG	10-14	Good	Suppressed	Yes	Suppressed	No	TDF/3TC/DTG	TDF/3TC/DTG
unknown			NVP based		Yes	72	Less 200	1	1	1 & 2 WHO	normal	Good	Active in care	FBG	unknown	FBG	10-14	Good	Non suppressed	Yes	Non Suppressed	No	TDF/3TC/DTG	TDF/3TC/DTG
Suppressed	1	1	EFV based	29	Yes	331	>=200	1	1	1 & 2 WHO	normal	Good	Active in care	FBG	Suppressed	FBG	10-14	Good	Suppressed	Yes	Suppressed	Yes	TDF/3TC/DTG	TDF/3TC/DTG
Suppressed	1	1	EFV based	34	Yes	332	>=200	1	1	1 & 2 WHO	MAM	Good	Active in care	FBG	Suppressed	FBG	15-19	Good	Suppressed	Yes	Suppressed	Yes	TDF/3TC/DTG	TDF/3TC/DTG
Suppressed	1	1	EFV based	40	No			1	1	1 & 2 WHO	MAM	Good	Active in care	FBG	Suppressed	FBG	10-14	Good	Suppressed	Yes	Suppressed	Yes	TDF/3TC/DTG	TDF/3TC/DTG
Suppressed	1	2	PI based	40	No			1	1	1 & 2 WHO	normal	Good	Active in care	FBG	Suppressed	FBG	10-14	Good	Suppressed	Yes	Suppressed	Yes	TDF/3TC/DTG	TDF/3TC/DTG
Suppressed	1	2	PI based	40	No			1	1	1 & 2 WHO	normal	Good	Active in care	FBG	Suppressed	FBG	15-19	Good	Suppressed	Yes	Suppressed	Yes	TDF/3TC/DTG	TDF/3TC/DTG
Suppressed	1	0	NVP based	36	No			1	1	1 & 2 WHO	normal	Good	Active in care	FBG	Suppressed	FBG	15-19	Good	Suppressed	Yes	Suppressed	Yes	TDF/3TC/DTG	TDF/3TC/DTG
Non suppressed	1	2	PI based	30	No			1	1	1 & 2 WHO	normal	Good	Active in care	FBG	Non suppressed	FBG	10-14	Good	Suppressed	Yes	Suppressed	No	TDF/3TC/DTG	TDF/3TC/DTG
unknown			NVP based		No			1	1	1 & 2 WHO	normal	Good	Active in care	FTDR	unknown	FTDR	10-14	Good	Suppressed	Yes	Suppressed	No	TDF/3TC/DTG	TDF/3TC/DTG
Suppressed	0	2	PI based	18	Yes	1326	>=200	1	1	1 & 2 WHO	MAM	Fair	Active in care	FBG	Suppressed	FBG	10-14	Fair	Suppressed	Yes	Suppressed	No	ABC/3TC/DTG	ABC/3TC/DTG
unknown	0	3	DTG based	23	No			1	1	1 & 2 WHO	MAM	Good	Active in care	FTDR	unknown	FTDR	10-14	Good	Suppressed	Yes	Suppressed	No	TDF/3TC/DTG	TDF/3TC/DTG
unknown	0	3	DTG based	36	Yes	724	>=200	1	1	1 & 2 WHO	MAM	Good	Active in care	FBG	unknown	FBG	10-14	Good	Suppressed	Yes	Suppressed	No	TDF/3TC/DTG	TDF/3TC/DTG
unknown	0	3	DTG based	35	Yes	739	>=200	1	1	1 & 2 WHO	normal	Good	Active in care	FBG	unknown	FBG	15-19	Good	Suppressed	Yes	Suppressed	No	TDF/3TC/DTG	TDF/3TC/DTG
unknown	0	3	DTG based	35	Yes	41	Less 200	1	1	1 & 2 WHO	normal	Good	Active in care	FBG	unknown	FBG	15-19	Good	Suppressed	Yes	Suppressed	No	TDF/3TC/DTG	TDF/3TC/DTG
unknown	1	3	DTG based	20	Yes	50	Less 200	1	1	1 & 2 WHO	normal	Good	Active in care	FBG	unknown	FBG	10-14	Good	Suppressed	Yes	Suppressed	No	TDF/3TC/DTG	TDF/3TC/DTG
unknown			NVP based		No			1	1	1 & 2 WHO	normal	Good	Active in care	FTDR	unknown	FTDR	15-19	Good	Suppressed	Yes	Suppressed	No	TDF/3TC/DTG	TDF/3TC/DTG
Suppressed	0	3	DTG based	23	No			1	1	1 & 2 WHO	normal	Good	Active in care	FBG	Suppressed	FBG	15-19	Good	Non suppressed	Yes	Non Suppressed	Yes	TDF/3TC/DTG	TDF/3TC/DTG
unknown	1	3	DTG based	11	No			1	1	1 & 2 WHO	normal	Good	Active in care	FBG	unknown	FBG	15-19	Good	Suppressed	Yes	Suppressed	No	TDF/3TC/DTG	TDF/3TC/DTG
unknown	0	3	DTG based	18	No			3	3	3 &4 WHO	normal	Good	Active in care	FBG	unknown	FBG	10-14	Good	Suppressed	Yes	Suppressed	No	TDF/3TC/DTG	TDF/3TC/DTG
unknown	1	3	DTG based	23	No			1	1	1 & 2 WHO	normal	Good	Active in care	FBG	unknown	FBG	15-19	Good	Suppressed	Yes	Suppressed	No	TDF/3TC/DTG	TDF/3TC/DTG
unknown	1	3	DTG based	17	No			1	1	1 & 2 WHO	normal	Good	Active in care	FBG	unknown	FBG	15-19	Good	Suppressed	Yes	Suppressed	Yes	TDF/3TC/DTG	TDF/3TC/DTG
unknown	0	3	DTG based	18	Yes	16	Less 200	1	1	1 & 2 WHO	normal	Good	Active in care	FBG	unknown	FBG	10-14	Good	Suppressed	Yes	Suppressed	Yes	ABC/3TC/DTG	ABC/3TC/DTG
unknown	0	3	DTG based	17	Yes	271	>=200	1	1	1 & 2 WHO	normal	Good	Active in care	FTDR	unknown	FTDR	15-19	Good	Suppressed	Yes	Suppressed	Yes	TDF/3TC/DTG	TDF/3TC/DTG
unknown	0	3	DTG based	6	No			1	1	1 & 2 WHO	normal	Good	Active in care	FBIM	unknown	FBIM	15-19	Good	Suppressed	Yes	Suppressed	Yes	TDF/3TC/DTG	TDF/3TC/DTG
unknown	0	3	DTG based	11	Yes	623	>=200	3	3	3 &4 WHO	SAM	Good	Active in care	FBIM	unknown	FBIM	15-19	Good	Suppressed	Yes	Suppressed	Yes	TDF/3TC/DTG	TDF/3TC/DTG
unknown			NVP based		Yes	500	>=200	3	3	3 &4 WHO	MAM	Good	Active in care	FBG	unknown	FBG	15-19	Good	Suppressed	Yes	Suppressed	No	TDF/3TC/DTG	TDF/3TC/DTG
unknown	1	3	DTG based	16	Yes	295	>=200	3	3	3 &4 WHO	MAM	Good	LTFU	FBG	unknown	FBG	15-19	Good	Suppressed	Yes	Suppressed	No	TDF/3TC/DTG	TDF/3TC/DTG
unknown			NVP based		Yes	484	>=200	1	1	1 & 2 WHO	normal	Good	Active in care	FBG	unknown	FBG	15-19	Good	Suppressed	Yes	Suppressed	No	TDF/3TC/DTG	TDF/3TC/DTG
unknown	0	0	NVP based	8	Yes	127	Less 200	3	3	3 &4 WHO	SAM	Good	Active in care	FBG	unknown	FBG	10-14	Good	Suppressed	Yes	Suppressed	Yes	ABC/3TC/DTG	ABC/3TC/DTG
unknown	0	3	DTG based	7	Yes	360	>=200	1	1	1 & 2 WHO	normal	Good	Active in care	FBG	unknown	FBG	15-19	Good	Suppressed	Yes	Suppressed	Yes	TDF/3TC/DTG	TDF/3TC/DTG
unknown	0	3	DTG based	5	No			1	1	1 & 2 WHO	normal	Good	Active in care	FBG	unknown	FBG	15-19	Good	Suppressed	Yes	Suppressed	No	TDF/3TC/DTG	TDF/3TC/DTG
unknown	0	3	DTG based	5	Yes	825	>=200	1	1	1 & 2 WHO	normal	Good	Active in care	FBG	unknown	FBG	10-14	Good	Suppressed	Yes	Suppressed	Yes	TDF/3TC/DTG	TDF/3TC/DTG
unknown			NVP based		Yes	1163	>=200	1	1	1 & 2 WHO	normal	Good	Active in care	FBG	unknown	FBG	15-19	Good	Suppressed	Yes	Suppressed	Yes	TDF/3TC/DTG	TDF/3TC/DTG
Suppressed	1	0	NVP based	65	Yes	355	>=200	2	2	1 & 2 WHO	normal	Good	Active in care	FBIM	Suppressed	FBIM	15-19	Good	Suppressed	No	Suppressed	Yes	TDF/3TC/DTG	TDF/3TC/DTG
Suppressed	0	0	NVP based	68	Yes	208	>=200	1	1	1 & 2 WHO	normal	Good	Active in care	FBG	Suppressed	FBG	15-19	Good	Suppressed	No	Suppressed	Yes	TDF/3TC/DTG	TDF/3TC/DTG
Non suppressed	1	0	NVP based	45	Yes	337	>=200	1	1	1 & 2 WHO	normal	Good	Active in care	FBG	Non suppressed	FBG	15-19	Good	Suppressed	Yes	Suppressed	Yes	TDF/3TC/DTG	TDF/3TC/DTG
Suppressed	1	0	NVP based	32	Yes	276	>=200	1	1	1 & 2 WHO	normal	Good	Active in care	FBG	Suppressed	FBG	15-19	Good	Suppressed	No	Suppressed	Yes	TDF/3TC/DTG	TDF/3TC/DTG
Suppressed	1	0	NVP based	45	Yes	210	>=200	1	1	1 & 2 WHO	normal	Good	Active in care	FBIM	Suppressed	FBIM	15-19	Good	Suppressed	No	Suppressed	No	TDF/3TC/DTG	TDF/3TC/DTG
Non suppressed	1	0	NVP based	39	Yes	55	Less 200	1	1	1 & 2 WHO	normal	Good	Active in care	FBG	Non suppressed	FBG	15-19	Good	Suppressed	No	Suppressed	Yes	TDF/3TC/DTG	TDF/3TC/DTG
Suppressed	1	0	NVP based	29	Yes	42	Less 200	1	1	1 & 2 WHO	normal	Good	Active in care	CCLAD	Suppressed	CCLAD	15-19	Good	Non suppressed	No	Non Suppressed	No	other DTG based regimen	other DTG based regimen
Suppressed	1	0	NVP based	57	Yes	126	Less 200	1	1	1 & 2 WHO	normal	Good	Active in care	FBG	Suppressed	FBG	15-19	Good	Suppressed	No	Suppressed	Yes	TDF/3TC/DTG	TDF/3TC/DTG
Suppressed	1	1	EFV based	48	No			2	2	1 & 2 WHO	normal	Good	Active in care	FBIM	Suppressed	FBIM	15-19	Good	Suppressed	No	Suppressed	Yes	TDF/3TC/DTG	TDF/3TC/DTG
Suppressed	0	0	NVP based	60	Yes	108	Less 200	1	1	1 & 2 WHO	MAM	Good	Active in care	FBIM	Suppressed	FBIM	15-19	Good	Suppressed	No	Suppressed	Yes	TDF/3TC/DTG	TDF/3TC/DTG
Suppressed	1	0	NVP based	43	Yes	463	>=200	1	1	1 & 2 WHO	normal	Fair	Active in care	FBG	Suppressed	FBG	15-19	Fair	Suppressed	No	Suppressed	Yes	TDF/3TC/DTG	TDF/3TC/DTG
Non suppressed	1	0	NVP based	49	Yes	357	>=200	1	1	1 & 2 WHO	normal	Good	Active in care	FBIM	Non suppressed	FBIM	15-19	Good	Non suppressed	No	Non Suppressed	No	TDF/3TC/DTG	TDF/3TC/DTG
Suppressed	1	0	NVP based	46	No			1	1	1 & 2 WHO	normal	Good	Active in care	CCLAD	Suppressed	CCLAD	15-19	Good	Suppressed	No	Suppressed	Yes	TDF/3TC/DTG	TDF/3TC/DTG
Suppressed	1	0	NVP based	46	No			1	1	1 & 2 WHO	normal	Good	Active in care	FBG	Suppressed	FBG	15-19	Good	Suppressed	No	Suppressed	Yes	TDF/3TC/DTG	TDF/3TC/DTG
Suppressed	0	0	NVP based	33	Yes	823	>=200	1	1	1 & 2 WHO	normal	Good	Active in care	FBIM	Suppressed	FBIM	15-19	Good	Suppressed	No	Suppressed	No	TDF/3TC/DTG	TDF/3TC/DTG
Non suppressed	1	0	NVP based	48	Yes	104	Less 200	1	1	1 & 2 WHO	normal	Good	Active in care	FBIM	Non suppressed	FBIM	15-19	Good	Suppressed	No	Suppressed	Yes	TDF/3TC/DTG	TDF/3TC/DTG
Non suppressed	0	1	EFV based	17	No			1	1	1 & 2 WHO	MAM	Good	Active in care	FBG	Non suppressed	FBG	15-19	Good	Non suppressed	No	Non Suppressed	No	TDF/3TC/DTG	TDF/3TC/DTG
Suppressed	1	1	EFV based	48	No			1	1	1 & 2 WHO	normal	Fair	Active in care	FBG	Suppressed	FBG	15-19	Fair	Suppressed	No	Suppressed	Yes	TDF/3TC/DTG	TDF/3TC/DTG
Non suppressed	1	0	NVP based	48	No			1	1	1 & 2 WHO	normal	Good	Active in care	FBG	Non suppressed	FBG	15-19	Good	Suppressed	No	Suppressed	No	TDF/3TC/DTG	TDF/3TC/DTG
Suppressed	0	0	NVP based	58	Yes	1358	>=200	1	1	1 & 2 WHO	normal	Good	Active in care	FBG	Suppressed	FBG	15-19	Good	Suppressed	No	Suppressed	Yes	TDF/3TC/DTG	TDF/3TC/DTG
Suppressed	1	0	NVP based	44	Yes	539	>=200	1	1	1 & 2 WHO	normal	Good	Active in care	FBG	Suppressed	FBG	15-19	Good	Suppressed	No	Suppressed	Yes	TDF/3TC/DTG	TDF/3TC/DTG
Suppressed	1	0	NVP based	46	Yes	194	Less 200	1	1	1 & 2 WHO	normal	Good	Active in care	FBG	Suppressed	FBG	15-19	Good	Suppressed	No	Suppressed	No	TDF/3TC/DTG	TDF/3TC/DTG
Suppressed	1	0	NVP based	42	Yes	489	>=200	1	1	1 & 2 WHO	normal	Fair	Active in care	CDDP	Suppressed	CDDP	15-19	Fair	Non suppressed	No	Non Suppressed	Yes	TDF/3TC/DTG	TDF/3TC/DTG
Non suppressed	0	0	NVP based	72	Yes	441	>=200	1	1	1 & 2 WHO	normal	Good	Active in care	FBIM	Non suppressed	FBIM	15-19	Good	Non suppressed	No	Non Suppressed	No	TDF/3TC/DTG	TDF/3TC/DTG
Suppressed	1	0	NVP based		Yes	18	Less 200	1	1	1 & 2 WHO	normal	Good	Active in care	FBIM	Suppressed	FBIM	15-19	Good	Non suppressed	No	Non Suppressed	Yes	other DTG based regimen	other DTG based regimen
Suppressed	0	0	NVP based		Yes	17.27	Less 200	1	1	1 & 2 WHO	normal	Good	Active in care	FBIM	Suppressed	FBIM	15-19	Good	Suppressed	Yes	Suppressed	Yes	TDF/3TC/DTG	TDF/3TC/DTG
Suppressed	1	0	NVP based		No			1	1	1 & 2 WHO	normal	Good	Active in care	CCLAD	Suppressed	CCLAD	15-19	Good	Suppressed	No	Suppressed	Yes	TDF/3TC/DTG	TDF/3TC/DTG
Suppressed	1	0	NVP based	44	Yes	715	>=200	1	1	1 & 2 WHO	normal	Good	Active in care	CDDP	Suppressed	CDDP	15-19	Good	Suppressed	No	Suppressed	Yes	TDF/3TC/DTG	TDF/3TC/DTG
Suppressed	1	0	NVP based	45	Yes	197	Less 200	1	1	1 & 2 WHO	normal	Good	Active in care	FBIM	Suppressed	FBIM	15-19	Good	Suppressed	No	Suppressed	Yes	TDF/3TC/DTG	TDF/3TC/DTG
Suppressed	1	0	NVP based	35	Yes	145	Less 200	1	1	1 & 2 WHO	normal	Good	Active in care	FBIM	Suppressed	FBIM	15-19	Good	Suppressed	No	Suppressed	Yes	TDF/3TC/DTG	TDF/3TC/DTG
Suppressed	1	0	NVP based	46	Yes	784	>=200	1	1	1 & 2 WHO	normal	Good	Active in care	FBG	Suppressed	FBG	15-19	Good	Suppressed	No	Suppressed	Yes	TDF/3TC/DTG	TDF/3TC/DTG
Suppressed	0	0	NVP based	37	No			1	1	1 & 2 WHO	MAM	Good	Active in care	FBG	Suppressed	FBG	15-19	Good	Suppressed	No	Suppressed	No	AZT/3TC/DTG	other DTG based regimen
Suppressed	1	0	NVP based	63	Yes	919	>=200	1	1	1 & 2 WHO	normal	Good	Active in care	FBG	Suppressed	FBG	15-19	Good	Suppressed	No	Suppressed	Yes	TDF/3TC/DTG	TDF/3TC/DTG
Non suppressed	0	0	NVP based	10	Yes	542	>=200	1	1	1 & 2 WHO	normal	Good	Active in care	CCLAD	Non suppressed	CCLAD	15-19	Good	Non suppressed	No	Non Suppressed	Yes	TDF/3TC/DTG	TDF/3TC/DTG
Non suppressed	1	0	NVP based	33	Yes	337	>=200	1	1	1 & 2 WHO	normal	Good	Active in care	FBG	Non suppressed	FBG	15-19	Good	Non suppressed	No	Non Suppressed	No	TDF/3TC/DTG	TDF/3TC/DTG
Non suppressed	1	0	NVP based	48	Yes	409	>=200	1	1	1 & 2 WHO	normal	Good	Active in care	FBG	Non suppressed	FBG	15-19	Good	Suppressed	Yes	Suppressed	Yes	TDF/3TC/DTG	TDF/3TC/DTG
unknown	0	0	NVP based	72	No			1	1	1 & 2 WHO	normal	Good	LTFU	FBIM	unknown	FBIM	15-19	Good	Suppressed	No	Suppressed	Yes	TDF/3TC/DTG	TDF/3TC/DTG
Suppressed	0	0	NVP based	48	Yes	338	>=200	1	1	1 & 2 WHO	MAM	Good	Active in care	FBIM	Suppressed	FBIM	15-19	Good	Suppressed	No	Suppressed	No	TDF/3TC/DTG	TDF/3TC/DTG
Suppressed	0	0	NVP based	48	Yes	534	>=200	1	1	1 & 2 WHO	normal	Good	Active in care	FBG	Suppressed	FBG	15-19	Good	Suppressed	No	Suppressed	No	TDF/3TC/DTG	TDF/3TC/DTG
Suppressed	1	0	NVP based	58	Yes	597	>=200	1	1	1 & 2 WHO	normal	Good	Active in care	FBIM	Suppressed	FBIM	15-19	Good	Non suppressed	No	Non Suppressed	No	TDF/3TC/DTG	TDF/3TC/DTG
Suppressed	0	0	NVP based	44	Yes	294	>=200	1	1	1 & 2 WHO	normal	Good	Active in care	FTDR	Suppressed	FTDR	15-19	Good	Suppressed	No	Suppressed	Yes	TDF/3TC/DTG	TDF/3TC/DTG
Suppressed	1	0	NVP based	45	Yes	609	>=200	1	1	1 & 2 WHO	normal	Good	Active in care	FBIM	Suppressed	FBIM	15-19	Good	Suppressed	No	Suppressed	Yes	TDF/3TC/DTG	TDF/3TC/DTG
Non suppressed	1	0	NVP based	60	Yes	505	>=200	1	1	1 & 2 WHO	normal	Good	Active in care	FBG	Non suppressed	FBG	15-19	Good	Non suppressed	No	Non Suppressed	Yes	TDF/3TC/DTG	TDF/3TC/DTG
Suppressed	0	1	EFV based	46	No			1	1	1 & 2 WHO	normal	Good	Active in care	FBIM	Suppressed	FBIM	15-19	Good	Non suppressed	No	Non Suppressed	Yes	TDF/3TC/DTG	TDF/3TC/DTG
Suppressed	0	0	NVP based	46	No			1	1	1 & 2 WHO	normal	Good	Active in care	FBIM	Suppressed	FBIM	15-19	Good	Suppressed	No	Suppressed	Yes	TDF/3TC/DTG	TDF/3TC/DTG
Suppressed	1	0	NVP based	65	Yes	482	>=200	1	1	1 & 2 WHO	normal	Good	Active in care	FTDR	Suppressed	FTDR	15-19	Good	Suppressed	No	Suppressed	Yes	TDF/3TC/DTG	TDF/3TC/DTG
Suppressed	1	0	NVP based	48	Yes	11	Less 200	1	1	1 & 2 WHO	normal	Good	Active in care	CDDP	Suppressed	CDDP	15-19	Good	Suppressed	No	Suppressed	Yes	TDF/3TC/DTG	TDF/3TC/DTG
unknown		0	NVP based		No			1	1	1 & 2 WHO	normal	Good	Active in care	CDDP	unknown	CDDP	15-19	Good	Non suppressed	No	Non Suppressed	No	TDF/3TC/DTG	TDF/3TC/DTG
Suppressed	1	0	NVP based	62	Yes	471	>=200	1	1	1 & 2 WHO	normal	Good	Active in care	FBIM	Suppressed	FBIM	15-19	Good	Suppressed	No	Suppressed	Yes	TDF/3TC/DTG	TDF/3TC/DTG
unknown		0	NVP based		Yes	515	>=200	1	1	1 & 2 WHO	SAM	Good	Active in care	FBIM	unknown	FBIM	15-19	Good	Non suppressed	No	Non Suppressed	Yes	other DTG based regimen	other DTG based regimen
Suppressed	1	0	NVP based	48	No			1	1	1 & 2 WHO	normal	Good	Active in care	CCLAD	Suppressed	CCLAD	15-19	Good	Suppressed	No	Suppressed	Yes	TDF/3TC/DTG	TDF/3TC/DTG
Suppressed	1	0	NVP based	50	Yes	695	>=200	1	1	1 & 2 WHO	normal	Good	Active in care	FTDR	Suppressed	FTDR	15-19	Good	Suppressed	No	Suppressed	Yes	TDF/3TC/DTG	TDF/3TC/DTG
Suppressed	0	0	NVP based	46	Yes	287	>=200	1	1	1 & 2 WHO	normal	Fair	Active in care	FBG	Suppressed	FBG	15-19	Fair	Suppressed	No	Suppressed	Yes	TDF/3TC/DTG	TDF/3TC/DTG
Non suppressed	1	0	NVP based	58	No			1	1	1 & 2 WHO	normal	Good	Active in care	FBG	Non suppressed	FBG	15-19	Good	Suppressed	No	Suppressed	Yes	TDF/3TC/DTG	TDF/3TC/DTG
Suppressed	1	0	NVP based	40	Yes	100	Less 200	1	1	1 & 2 WHO	normal	Good	Active in care	FBG	Suppressed	FBG	15-19	Good	Suppressed	No	Suppressed	No	ABC/3TC/DTG	ABC/3TC/DTG
Suppressed	1	0	NVP based	48	No			1	1	1 & 2 WHO	normal	Good	Active in care	CCLAD	Suppressed	CCLAD	15-19	Good	Suppressed	No	Suppressed	Yes	TDF/3TC/DTG	TDF/3TC/DTG
unknown		0	NVP based		Yes	76	Less 200	1	1	1 & 2 WHO	normal	Good	Active in care	FBG	unknown	FBG	15-19	Good	Non suppressed	No	Non Suppressed	No	TDF/3TC/DTG	TDF/3TC/DTG
Suppressed	1	0	NVP based	44	No			1	1	1 & 2 WHO	normal	Good	Active in care	FBG	Suppressed	FBG	15-19	Good	Suppressed	No	Suppressed	Yes	TDF/3TC/DTG	TDF/3TC/DTG
Suppressed	1	0	NVP based	31	No			1	1	1 & 2 WHO	normal	Good	Active in care	FTDR	Suppressed	FTDR	15-19	Good	Suppressed	No	Suppressed	Yes	TDF/3TC/DTG	TDF/3TC/DTG
Non suppressed	1	0	NVP based	46	No			1	1	1 & 2 WHO	normal	Good	Active in care	FBG	Non suppressed	FBG	15-19	Good	Suppressed	No	Suppressed	Yes	TDF/3TC/DTG	TDF/3TC/DTG
Suppressed	0	0	NVP based	46	No			1	1	1 & 2 WHO	normal	Fair	Active in care	FBG	Suppressed	FBG	15-19	Fair	Suppressed	No	Suppressed	Yes	TDF/3TC/DTG	TDF/3TC/DTG
Non suppressed	0	0	NVP based	35	No			1	1	1 & 2 WHO	normal	Good	Active in care	FBG	Non suppressed	FBG	15-19	Good	Non suppressed	No	Non Suppressed	No	TDF/3TC/DTG	TDF/3TC/DTG
Suppressed	1	0	NVP based	68	Yes	566	>=200	1	1	1 & 2 WHO	MAM	Good	Active in care	FBG	Suppressed	FBG	15-19	Good	Suppressed	Yes	Suppressed	No	TDF/3TC/DTG	TDF/3TC/DTG
Suppressed	1	1	EFV based	57	Yes	5	Less 200	1	1	1 & 2 WHO	normal	Good	Active in care	FBG	Suppressed	FBG	15-19	Good	Non suppressed	No	Non Suppressed	Yes	TDF/3TC/DTG	TDF/3TC/DTG
Suppressed	1	0	NVP based	33	No			1	1	1 & 2 WHO	normal	Good	Active in care	FBG	Suppressed	FBG	15-19	Good	Suppressed	No	Suppressed	Yes	ABC/3TC/DTG	ABC/3TC/DTG
Suppressed	1	0	NVP based	46	No			1	1	1 & 2 WHO	normal	Good	Active in care	FBG	Suppressed	FBG	15-19	Good	Suppressed	No	Suppressed	Yes	TDF/3TC/DTG	TDF/3TC/DTG
Suppressed	1	0	NVP based	46	Yes	489	>=200	1	1	1 & 2 WHO	normal	Good	Active in care	FBIM	Suppressed	FBIM	15-19	Good	Suppressed	No	Suppressed	Yes	TDF/3TC/DTG	TDF/3TC/DTG
Suppressed	0	0	NVP based	37	No			1	1	1 & 2 WHO	normal	Good	Active in care	FBG	Suppressed	FBG	15-19	Good	Suppressed	No	Suppressed	Yes	TDF/3TC/DTG	TDF/3TC/DTG
Suppressed	0	0	NVP based	46	Yes	358	>=200	1	1	1 & 2 WHO	normal	Good	Active in care	FBIM	Suppressed	FBIM	15-19	Good	Suppressed	No	Suppressed	No	TDF/3TC/DTG	TDF/3TC/DTG
Non suppressed	0	0	NVP based	29	No			1	1	1 & 2 WHO	normal	Good	Active in care	CCLAD	Non suppressed	CCLAD	15-19	Good	Suppressed	No	Suppressed	Yes	TDF/3TC/DTG	TDF/3TC/DTG
Suppressed	1	0	NVP based	38	Yes	96	Less 200	1	1	1 & 2 WHO	normal	Good	Active in care	CCLAD	Suppressed	CCLAD	15-19	Good	Suppressed	No	Suppressed	Yes	TDF/3TC/DTG	TDF/3TC/DTG
Suppressed	1	0	NVP based	24	No			1	1	1 & 2 WHO	MAM	Good	Active in care	FBIM	Suppressed	FBIM	15-19	Good	Suppressed	No	Suppressed	No	TDF/3TC/DTG	TDF/3TC/DTG
Non suppressed	1	0	NVP based	22	Yes	566	>=200	1	1	1 & 2 WHO	normal	Good	Active in care	FBG	Non suppressed	FBG	15-19	Good	Suppressed	Yes	Suppressed	Yes	TDF/3TC/DTG	TDF/3TC/DTG
Suppressed	1	0	NVP based	48	Yes	525	>=200	1	1	1 & 2 WHO	normal	Fair	Active in care	FBG	Suppressed	FBG	15-19	Fair	Suppressed	No	Suppressed	Yes	TDF/3TC/DTG	TDF/3TC/DTG
Non suppressed	1	0	NVP based	36	No			1	1	1 & 2 WHO	normal	Fair	Active in care	FBG	Non suppressed	FBG	15-19	Fair	Non suppressed	No	Non Suppressed	No	other DTG based regimen	other DTG based regimen
Non suppressed	1	0	NVP based	24	No			1	1	1 & 2 WHO	normal	Good	Active in care	CDDP	Non suppressed	CDDP	15-19	Good	Suppressed	No	Suppressed	Yes	TDF/3TC/DTG	TDF/3TC/DTG
Suppressed	1	0	NVP based	39	No			1	1	1 & 2 WHO	normal	Good	Active in care	FBIM	Suppressed	FBIM	15-19	Good	Non suppressed	No	Non Suppressed	No	ABC/3TC/DTG	ABC/3TC/DTG
Suppressed	1	0	NVP based	46	No			1	1	1 & 2 WHO	normal	Good	Active in care	FBIM	Suppressed	FBIM	15-19	Good	Suppressed	No	Suppressed	Yes	ABC/3TC/DTG	ABC/3TC/DTG
Suppressed	1	1	EFV based	48	No			1	1	1 & 2 WHO	normal	Good	Active in care	FBG	Suppressed	FBG	15-19	Good	Suppressed	No	Suppressed	Yes	TDF/3TC/DTG	TDF/3TC/DTG
Non suppressed	1	0	NVP based	60	Yes	1743	>=200	1	1	1 & 2 WHO	normal	Good	Active in care	FBG	Non suppressed	FBG	15-19	Good	Suppressed	No	Suppressed	Yes	TDF/3TC/DTG	TDF/3TC/DTG
Non suppressed	1	0	NVP based	45	Yes	988	>=200	1	1	1 & 2 WHO	MAM	Good	Active in care	FBIM	Non suppressed	FBIM	15-19	Good	Suppressed	No	Suppressed	Yes	TDF/3TC/DTG	TDF/3TC/DTG
Non suppressed	1	0	NVP based	51	No			1	1	1 & 2 WHO	normal	Good	Active in care	FBG	Non suppressed	FBG	15-19	Good	Non suppressed	No	Non Suppressed	No	TDF/3TC/DTG	TDF/3TC/DTG
Suppressed	1	0	NVP based	51	No			1	1	1 & 2 WHO	normal	Fair	Active in care	FBG	Suppressed	FBG	10-14	Fair	Suppressed	No	Suppressed	Yes	TDF/3TC/DTG	TDF/3TC/DTG
Non suppressed	1	0	NVP based	72	No			1	1	1 & 2 WHO	normal	Good	Active in care	FBG	Non suppressed	FBG	15-19	Good	Non suppressed	No	Non Suppressed	Yes	TDF/3TC/DTG	TDF/3TC/DTG
Non suppressed	1	0	NVP based	51	Yes	965	>=200	1	1	1 & 2 WHO	normal	Fair	Active in care	FBG	Non suppressed	FBG	15-19	Fair	Suppressed	No	Suppressed	Yes	TDF/3TC/DTG	TDF/3TC/DTG
Non suppressed	1	0	NVP based	72	No			1	1	1 & 2 WHO	MAM	Good	Active in care	FBG	Non suppressed	FBG	10-14	Good	Suppressed	No	Suppressed	Yes	ABC/3TC/DTG	ABC/3TC/DTG
Suppressed	0	0	NVP based	77	No			1	1	1 & 2 WHO	normal	Good	Active in care	FBG	Suppressed	FBG	15-19	Good	Suppressed	Yes	Suppressed	No	other DTG based regimen	other DTG based regimen
Suppressed	1	0	NVP based	43	No			1	1	1 & 2 WHO	normal	Fair	Active in care	CCLAD	Suppressed	CCLAD	15-19	Fair	Suppressed	No	Suppressed	Yes	TDF/3TC/DTG	TDF/3TC/DTG
Non suppressed	0	0	NVP based	74	Yes	616	>=200	2	2	1 & 2 WHO	normal	Good	Active in care	FBIM	Non suppressed	FBIM	15-19	Good	Suppressed	No	Suppressed	Yes	TDF/3TC/DTG	TDF/3TC/DTG
Suppressed	0	0	NVP based	60	No			1	1	1 & 2 WHO	normal	Fair	Active in care	CDDP	Suppressed	CDDP	10-14	Fair	Suppressed	No	Suppressed	Yes	other DTG based regimen	other DTG based regimen
Non suppressed	1	1	EFV based	48	No			1	1	1 & 2 WHO	normal	Good	Active in care	FBIM	Non suppressed	FBIM	15-19	Good	Suppressed	No	Suppressed	Yes	TDF/3TC/DTG	TDF/3TC/DTG
Suppressed	0	0	NVP based	48	No			1	1	1 & 2 WHO	normal	Good	Active in care	FBG	Suppressed	FBG	15-19	Good	Suppressed	No	Suppressed	Yes	TDF/3TC/DTG	TDF/3TC/DTG
unknown	1	1	EFV based	22	No			1	1	1 & 2 WHO	normal	Good	Active in care	FBG	unknown	FBG	10-14	Good	Non suppressed	No	Non Suppressed	No	TDF/3TC/DTG	TDF/3TC/DTG
Suppressed	1	0	NVP based	36	No			1	1	1 & 2 WHO	normal	Good	Active in care	FBIM	Suppressed	FBIM	15-19	Good	Non suppressed	No	Non Suppressed	Yes	TDF/3TC/DTG	TDF/3TC/DTG
Suppressed	1	0	NVP based	47	Yes	218	>=200	1	1	1 & 2 WHO	normal	Good	Active in care	CCLAD	Suppressed	CCLAD	15-19	Good	Suppressed	No	Suppressed	Yes	TDF/3TC/DTG	TDF/3TC/DTG
Suppressed	1	0	NVP based	63	Yes	232	>=200	1	1	1 & 2 WHO	normal	Good	Active in care	CCLAD	Suppressed	CCLAD	15-19	Good	Suppressed	No	Suppressed	Yes	other DTG based regimen	other DTG based regimen
unknown		0	NVP based		No			1	1	1 & 2 WHO	normal	Good	LTFU	FBG	unknown	FBG	15-19	Good	Suppressed	No	Suppressed	Yes	TDF/3TC/DTG	TDF/3TC/DTG
Suppressed	1	0	NVP based	36	Yes	191	Less 200	1	1	1 & 2 WHO	normal	Good	Active in care	FBG	Suppressed	FBG	15-19	Good	Suppressed	No	Suppressed	Yes	TDF/3TC/DTG	TDF/3TC/DTG
Suppressed	0	0	NVP based	44	No			1	1	1 & 2 WHO	normal	Good	Active in care	FBG	Suppressed	FBG	15-19	Good	Suppressed	No	Suppressed	Yes	TDF/3TC/DTG	TDF/3TC/DTG
Suppressed	1	0	NVP based	64	No			1	1	1 & 2 WHO	normal	Fair	Active in care	FBG	Suppressed	FBG	10-14	Fair	Suppressed	No	Suppressed	Yes	TDF/3TC/DTG	TDF/3TC/DTG
Non suppressed	1	0	NVP based	72	No			2	2	1 & 2 WHO	normal	Good	Active in care	FBG	Non suppressed	FBG	10-14	Good	Suppressed	No	Suppressed	Yes	TDF/3TC/DTG	TDF/3TC/DTG
Suppressed	1	0	NVP based	45	No			1	1	1 & 2 WHO	normal	Fair	Active in care	CCLAD	Suppressed	CCLAD	15-19	Fair	Non suppressed	No	Non Suppressed	No	TDF/3TC/DTG	TDF/3TC/DTG
Non suppressed	0	0	NVP based	72	No			1	1	1 & 2 WHO	normal	Good	Active in care	FBG	Non suppressed	FBG	10-14	Good	Suppressed	No	Suppressed	No	ABC/3TC/DTG	ABC/3TC/DTG
Suppressed	1	0	NVP based	51	No			1	1	1 & 2 WHO	MAM	Fair	LTFU	FBG	Suppressed	FBG	10-14	Fair	Non suppressed	No	Non Suppressed	No	other DTG based regimen	other DTG based regimen
Non suppressed	0	0	NVP based	24	Yes	946	>=200	1	1	1 & 2 WHO	normal	Fair	Active in care	FBG	Non suppressed	FBG	15-19	Fair	Suppressed	No	Suppressed	Yes	TDF/3TC/DTG	TDF/3TC/DTG
Non suppressed	1	0	NVP based	72	Yes	809	>=200	1	1	1 & 2 WHO	MAM	Good	Active in care	FBG	Non suppressed	FBG	15-19	Good	Non suppressed	Yes	Non Suppressed	Yes	TDF/3TC/DTG	TDF/3TC/DTG
Non suppressed	1	0	NVP based	60	No			1	1	1 & 2 WHO	normal	Fair	Active in care	FBIM	Non suppressed	FBIM	15-19	Fair	Suppressed	No	Suppressed	No	TDF/3TC/DTG	TDF/3TC/DTG
Suppressed	1	0	NVP based	72	No			1	1	1 & 2 WHO	MAM	Good	Active in care	FBG	Suppressed	FBG	10-14	Good	Non suppressed	No	Non Suppressed	No	ABC/3TC/DTG	ABC/3TC/DTG
Suppressed	1	0	NVP based	60	Yes	1072	>=200	1	1	1 & 2 WHO	normal	Fair	Active in care	FBIM	Suppressed	FBIM	15-19	Fair	Suppressed	No	Suppressed	Yes	TDF/3TC/DTG	TDF/3TC/DTG
Non suppressed	1	0	NVP based	72	No			1	1	1 & 2 WHO	normal	Good	Active in care	FBG	Non suppressed	FBG	10-14	Good	Suppressed	Yes	Suppressed	Yes	TDF/3TC/DTG	TDF/3TC/DTG
Suppressed	1	0	NVP based	73	Yes	84	Less 200	1	1	1 & 2 WHO	normal	Fair	Active in care	FBG	Suppressed	FBG	15-19	Fair	Suppressed	No	Suppressed	Yes	TDF/3TC/DTG	TDF/3TC/DTG
Non suppressed	1	0	NVP based	72	No			1	1	1 & 2 WHO	normal	Good	Active in care	FBIM	Non suppressed	FBIM	10-14	Good	Non suppressed	No	Non Suppressed	No	ABC/3TC/DTG	ABC/3TC/DTG
Suppressed	1	0	NVP based	46	No			1	1	1 & 2 WHO	normal	Good	Active in care	FBIM	Suppressed	FBIM	15-19	Good	Non suppressed	No	Non Suppressed	No	ABC/3TC/DTG	ABC/3TC/DTG
Suppressed	1	0	NVP based	69	No			1	1	1 & 2 WHO	normal	Fair	Active in care	FBG	Suppressed	FBG	10-14	Fair	Suppressed	No	Suppressed	Yes	TDF/3TC/DTG	TDF/3TC/DTG
Non suppressed	1	1	EFV based	60	No			1	1	1 & 2 WHO	normal	Good	Active in care	FBIM	Non suppressed	FBIM	15-19	Good	Non suppressed	No	Non Suppressed	No	TDF/3TC/DTG	TDF/3TC/DTG
Suppressed	1	0	NVP based	46	No			1	1	1 & 2 WHO	normal	Good	Active in care	FBIM	Suppressed	FBIM	15-19	Good	Suppressed	Yes	Suppressed	Yes	TDF/3TC/DTG	TDF/3TC/DTG
Non suppressed	1	0	NVP based	37	No			1	1	1 & 2 WHO	normal	Good	Active in care	FBIM	Non suppressed	FBIM	15-19	Good	Suppressed	No	Suppressed	Yes	TDF/3TC/DTG	TDF/3TC/DTG
Suppressed	0	0	NVP based	44	No			1	1	1 & 2 WHO	normal	Good	Active in care	FBG	Suppressed	FBG	10-14	Good	Suppressed	No	Suppressed	Yes	TDF/3TC/DTG	TDF/3TC/DTG
Suppressed	1	0	NVP based	27	No			1	1	1 & 2 WHO	MAM	Good	Active in care	FBIM	Suppressed	FBIM	10-14	Good	Non suppressed	No	Non Suppressed	No	ABC/3TC/DTG	ABC/3TC/DTG
Non suppressed	1	0	NVP based	36	No			1	1	1 & 2 WHO	normal	Good	Active in care	FBG	Non suppressed	FBG	10-14	Good	Suppressed	No	Suppressed	Yes	ABC/3TC/DTG	ABC/3TC/DTG
Suppressed	0	1	EFV based	44	No			1	1	1 & 2 WHO	MAM	Good	Active in care	CCLAD	Suppressed	CCLAD	15-19	Good	Suppressed	No	Suppressed	Yes	ABC/3TC/DTG	ABC/3TC/DTG
Suppressed	1	0	NVP based	43	No			1	1	1 & 2 WHO	normal	Good	Active in care	CCLAD	Suppressed	CCLAD	10-14	Good	Suppressed	No	Suppressed	Yes	TDF/3TC/DTG	TDF/3TC/DTG
Suppressed	1	0	NVP based	43	No			1	1	1 & 2 WHO	normal	Good	Active in care	FBIM	Suppressed	FBIM	10-14	Good	Suppressed	No	Suppressed	Yes	TDF/3TC/DTG	TDF/3TC/DTG
Suppressed	0	0	NVP based	37	No			1	1	1 & 2 WHO	normal	Good	Active in care	CDDP	Suppressed	CDDP	10-14	Good	Suppressed	No	Suppressed	Yes	ABC/3TC/DTG	ABC/3TC/DTG
Non suppressed	0	0	NVP based	47	No			1	1	1 & 2 WHO	normal	Good	Active in care	FBG	Non suppressed	FBG	15-19	Good	Suppressed	No	Suppressed	Yes	TDF/3TC/DTG	TDF/3TC/DTG
Suppressed	1	0	NVP based	43	No			1	1	1 & 2 WHO	normal	Fair	Active in care	FBIM	Suppressed	FBIM	15-19	Fair	Suppressed	No	Suppressed	Yes	TDF/3TC/DTG	TDF/3TC/DTG
Non suppressed	1	0	NVP based	24	No			1	1	1 & 2 WHO	SAM	Good	Active in care	FBG	Non suppressed	FBG	10-14	Good	Non suppressed	No	Non Suppressed	No	ABC/3TC/DTG	ABC/3TC/DTG
unknown	0	1	EFV based	46	No			1	1	1 & 2 WHO	normal	Fair	Active in care	FBIM	unknown	FBIM	15-19	Fair	Non suppressed	No	Non Suppressed	No	TDF/3TC/DTG	TDF/3TC/DTG
Non suppressed	1	1	EFV based	44	No			1	1	1 & 2 WHO	normal	Good	Active in care	FBG	Non suppressed	FBG	15-19	Good	Non suppressed	No	Non Suppressed	No	TDF/3TC/DTG	TDF/3TC/DTG
Non suppressed	1	0	NVP based	31	No			1	1	1 & 2 WHO	SAM	Good	Active in care	FBG	Non suppressed	FBG	10-14	Good	Suppressed	No	Suppressed	Yes	TDF/3TC/DTG	TDF/3TC/DTG
Suppressed	1	0	NVP based	46	No			1	1	1 & 2 WHO	MAM	Good	Active in care	FBG	Suppressed	FBG	10-14	Good	Non suppressed	No	Non Suppressed	No	ABC/3TC/DTG	ABC/3TC/DTG
Suppressed	0	0	NVP based	47	No			1	1	1 & 2 WHO	normal	Good	Active in care	FBG	Suppressed	FBG	10-14	Good	Suppressed	No	Suppressed	Yes	TDF/3TC/DTG	TDF/3TC/DTG
Suppressed	1	0	NVP based	30	No			1	1	1 & 2 WHO	SAM	Good	Active in care	FBG	Suppressed	FBG	10-14	Good	Suppressed	No	Suppressed	Yes	TDF/3TC/DTG	TDF/3TC/DTG
Suppressed	1	0	NVP based	48	Yes	119	Less 200	1	1	1 & 2 WHO	normal	Good	Active in care	CCLAD	Suppressed	CCLAD	15-19	Good	Non suppressed	No	Non Suppressed	Yes	TDF/3TC/DTG	TDF/3TC/DTG
Non suppressed	1	1	EFV based	24	No			1	1	1 & 2 WHO	SAM	Fair	Active in care	CCLAD	Non suppressed	CCLAD	10-14	Fair	Non suppressed	No	Non Suppressed	No	AZT/3TC/DTG	other DTG based regimen
Non suppressed	1	1	EFV based	72	No			1	1	1 & 2 WHO	normal	Good	Active in care	FBG	Non suppressed	FBG	15-19	Good	Non suppressed	No	Non Suppressed	No	TDF/3TC/DTG	TDF/3TC/DTG
Suppressed	1	0	NVP based	44	No			1	1	1 & 2 WHO	normal	Good	Active in care	FBG	Suppressed	FBG	15-19	Good	Suppressed	No	Suppressed	Yes	TDF/3TC/DTG	TDF/3TC/DTG
Suppressed	0	1	EFV based	42	No			1	1	1 & 2 WHO	SAM	Good	Active in care	FBG	Suppressed	FBG	10-14	Good	Suppressed	No	Suppressed	No	ABC/3TC/DTG	ABC/3TC/DTG
Suppressed	1	0	NVP based	47	Yes	744	>=200	1	1	1 & 2 WHO	normal	Good	Active in care	FBG	Suppressed	FBG	10-14	Good	Suppressed	No	Suppressed	Yes	TDF/3TC/DTG	TDF/3TC/DTG
Suppressed	0	0	NVP based	42	No			1	1	1 & 2 WHO	MAM	Good	Active in care	FBG	Suppressed	FBG	15-19	Good	Suppressed	No	Suppressed	Yes	TDF/3TC/DTG	TDF/3TC/DTG
Suppressed	1	0	NVP based	35	No			1	1	1 & 2 WHO	MAM	Fair	Active in care	FBG	Suppressed	FBG	15-19	Fair	Non suppressed	Yes	Non Suppressed	Yes	ABC/3TC/DTG	ABC/3TC/DTG
Non suppressed	0	1	EFV based	46	No			1	1	1 & 2 WHO	normal	Good	Active in care	FBG	Non suppressed	FBG	15-19	Good	Suppressed	No	Suppressed	Yes	TDF/3TC/DTG	TDF/3TC/DTG
Suppressed	1	0	NVP based	44	Yes	170	Less 200	1	1	1 & 2 WHO	normal	Good	Active in care	FBG	Suppressed	FBG	10-14	Good	Suppressed	No	Suppressed	Yes	ABC/3TC/DTG	ABC/3TC/DTG
Suppressed	1	0	NVP based	45	No			1	1	1 & 2 WHO	normal	Fair	Active in care	FBG	Suppressed	FBG	15-19	Fair	Suppressed	No	Suppressed	Yes	TDF/3TC/DTG	TDF/3TC/DTG
Non suppressed	0	0	NVP based	25	Yes	1908	>=200	1	1	1 & 2 WHO	normal	Good	Active in care	FBG	Non suppressed	FBG	15-19	Good	Non suppressed	No	Non Suppressed	No	TDF/3TC/DTG	TDF/3TC/DTG
Suppressed	1	0	NVP based	41	No			1	1	1 & 2 WHO	normal	Good	Active in care	FBG	Suppressed	FBG	10-14	Good	Suppressed	No	Suppressed	Yes	TDF/3TC/DTG	TDF/3TC/DTG
Suppressed	1	1	EFV based	46	No			1	1	1 & 2 WHO	normal	Good	Active in care	FBG	Suppressed	FBG	15-19	Good	Non suppressed	No	Non Suppressed	No	TDF/3TC/DTG	TDF/3TC/DTG
Non suppressed	1	0	NVP based	48	Yes	136	Less 200	1	1	1 & 2 WHO	normal	Good	Active in care	FBG	Non suppressed	FBG	15-19	Good	Suppressed	No	Suppressed	No	TDF/3TC/DTG	TDF/3TC/DTG
Suppressed	1	1	EFV based	46	No			1	1	1 & 2 WHO	normal	Good	Active in care	FBG	Suppressed	FBG	15-19	Good	Suppressed	No	Suppressed	No	TDF/3TC/DTG	TDF/3TC/DTG
Suppressed	1	1	EFV based	46	No			1	1	1 & 2 WHO	MAM	Good	Active in care	FBG	Suppressed	FBG	10-14	Good	Suppressed	No	Suppressed	Yes	ABC/3TC/DTG	ABC/3TC/DTG
Suppressed	0	1	EFV based	37	No			1	1	1 & 2 WHO	normal	Good	Active in care	FBG	Suppressed	FBG	10-14	Good	Suppressed	No	Suppressed	Yes	ABC/3TC/DTG	ABC/3TC/DTG
Suppressed	0	1	EFV based	45	Yes	332	>=200	1	1	1 & 2 WHO	normal	Good	Active in care	FBG	Suppressed	FBG	15-19	Good	Non suppressed	No	Non Suppressed	No	TDF/3TC/DTG	TDF/3TC/DTG
Suppressed	0	1	EFV based	44	Yes	656	>=200	1	1	1 & 2 WHO	normal	Good	Active in care	FBG	Suppressed	FBG	15-19	Good	Suppressed	No	Suppressed	Yes	TDF/3TC/DTG	TDF/3TC/DTG
Suppressed	1	0	NVP based	57	No			1	1	1 & 2 WHO	normal	Good	Active in care	FBG	Suppressed	FBG	15-19	Good	Non suppressed	No	Non Suppressed	Yes	TDF/3TC/DTG	TDF/3TC/DTG
Non suppressed	1	0	NVP based	44	No			1	1	1 & 2 WHO	normal	Good	Active in care	FBG	Non suppressed	FBG	15-19	Good	Suppressed	No	Suppressed	No	TDF/3TC/DTG	TDF/3TC/DTG
Suppressed	0	1	EFV based		No			1	1	1 & 2 WHO	normal	Good	Active in care	FBG	Suppressed	FBG	10-14	Good	Suppressed	No	Suppressed	No	ABC/3TC/DTG	ABC/3TC/DTG
Suppressed	1	0	NVP based	29	No			1	1	1 & 2 WHO	normal	Good	Active in care	FBG	Suppressed	FBG	15-19	Good	Non suppressed	No	Non Suppressed	No	TDF/3TC/DTG	TDF/3TC/DTG
Suppressed	1	0	NVP based	39	No			1	1	1 & 2 WHO	normal	Good	Active in care	FBG	Suppressed	FBG	15-19	Good	Suppressed	No	Suppressed	No	other DTG based regimen	other DTG based regimen
Suppressed	1	0	NVP based	45	No			1	1	1 & 2 WHO	normal	Good	Active in care	FBG	Suppressed	FBG	10-14	Good	Suppressed	No	Suppressed	Yes	TDF/3TC/DTG	TDF/3TC/DTG
Suppressed	0	0	NVP based	46	No			1	1	1 & 2 WHO	normal	Good	Active in care	FBG	Suppressed	FBG	15-19	Good	Suppressed	No	Suppressed	Yes	TDF/3TC/DTG	TDF/3TC/DTG
Non suppressed			NVP based		No			1	1	1 & 2 WHO	normal	Good	LTFU	FBG	Non suppressed	FBG	15-19	Good	Suppressed	No	Suppressed	Yes	TDF/3TC/DTG	TDF/3TC/DTG
Suppressed	0	1	EFV based	43	No			1	1	1 & 2 WHO	normal	Fair	Active in care	FBG	Suppressed	FBG	15-19	Fair	Suppressed	No	Suppressed	No	TDF/3TC/DTG	TDF/3TC/DTG
Suppressed	1	0	NVP based	66	Yes	531	>=200	1	1	1 & 2 WHO	normal	Good	Active in care	FBG	Suppressed	FBG	15-19	Good	Suppressed	No	Suppressed	Yes	TDF/3TC/DTG	TDF/3TC/DTG
Non suppressed	1	0	NVP based	74	Yes	140	Less 200	1	1	1 & 2 WHO	normal	Good	LTFU	FBG	Non suppressed	FBG	15-19	Good	Non suppressed	No	Non Suppressed	No	TDF/3TC/DTG	TDF/3TC/DTG
Suppressed	0	1	EFV based	46	No			1	1	1 & 2 WHO	normal	Fair	Active in care	FBG	Suppressed	FBG	10-14	Fair	Suppressed	Yes	Suppressed	Yes	TDF/3TC/DTG	TDF/3TC/DTG
Suppressed	0	0	NVP based	44	No			1	1	1 & 2 WHO	normal	Good	Active in care	FBG	Suppressed	FBG	15-19	Good	Suppressed	No	Suppressed	No	TDF/3TC/DTG	TDF/3TC/DTG
Non suppressed	1	0	NVP based	31	Yes	88	Less 200	1	1	1 & 2 WHO	MAM	Good	Active in care	FBG	Non suppressed	FBG	15-19	Good	Non suppressed	No	Non Suppressed	Yes	ABC/3TC/DTG	ABC/3TC/DTG
Suppressed	1	1	EFV based	38	No			1	1	1 & 2 WHO	normal	Good	Active in care	FBG	Suppressed	FBG	15-19	Good	Suppressed	No	Suppressed	No	TDF/3TC/DTG	TDF/3TC/DTG
Non suppressed	1	0	NVP based	39	Yes	1312	>=200	1	1	1 & 2 WHO	normal	Good	Active in care	FBG	Non suppressed	FBG	15-19	Good	Suppressed	No	Suppressed	Yes	AZT/3TC/DTG	other DTG based regimen
Suppressed	1	0	NVP based	43	No			1	1	1 & 2 WHO	normal	Good	Active in care	FBG	Suppressed	FBG	15-19	Good	Suppressed	No	Suppressed	Yes	ABC/3TC/DTG	ABC/3TC/DTG
Suppressed	0	1	EFV based	31	No			1	1	1 & 2 WHO	normal	Good	Active in care	FBG	Suppressed	FBG	10-14	Good	Suppressed	No	Suppressed	Yes	TDF/3TC/DTG	TDF/3TC/DTG
Non suppressed		1	EFV based		No			1	1	1 & 2 WHO	MAM	Good	Active in care	FBG	Non suppressed	FBG	10-14	Good	Suppressed	No	Suppressed	Yes	ABC/3TC/DTG	ABC/3TC/DTG
Suppressed	1	0	NVP based	31	No			1	1	1 & 2 WHO	normal	Good	Active in care	FBG	Suppressed	FBG	10-14	Good	Suppressed	No	Suppressed	Yes	TDF/3TC/DTG	TDF/3TC/DTG
Suppressed	1	1	EFV based	7	No			1	1	1 & 2 WHO	SAM	Good	Active in care	FBG	Suppressed	FBG	10-14	Good	Suppressed	No	Suppressed	Yes	AZT/3TC/DTG	other DTG based regimen
Suppressed	1	1	EFV based	42	Yes	492	>=200	1	1	1 & 2 WHO	normal	Good	Active in care	FBG	Suppressed	FBG	10-14	Good	Suppressed	No	Suppressed	Yes	ABC/3TC/DTG	ABC/3TC/DTG
Suppressed	1	0	NVP based	45	Yes	1985	>=200	1	1	1 & 2 WHO	normal	Good	LTFU	FBG	Suppressed	FBG	10-14	Good	Suppressed	No	Suppressed	No	ABC/3TC/DTG	ABC/3TC/DTG
Non suppressed		1	EFV based		No			1	1	1 & 2 WHO	normal	Good	Active in care	FBG	Non suppressed	FBG	10-14	Good	Non suppressed	Yes	Non Suppressed	No	AZT/3TC/DTG	other DTG based regimen
Non suppressed	1	1	EFV based	41	No			1	1	1 & 2 WHO	MAM	Fair	Active in care	FBG	Non suppressed	FBG	10-14	Fair	Suppressed	No	Suppressed	Yes	ABC/3TC/DTG	ABC/3TC/DTG
Suppressed	1	1	EFV based	43	No			1	1	1 & 2 WHO	normal	Good	Active in care	FBG	Suppressed	FBG	15-19	Good	Non suppressed	No	Non Suppressed	No	AZT/3TC/DTG	other DTG based regimen
Suppressed	1	1	EFV based	34	No			1	1	1 & 2 WHO	normal	Good	Active in care	FBG	Suppressed	FBG	15-19	Good	Suppressed	No	Suppressed	Yes	TDF/3TC/DTG	TDF/3TC/DTG
Non suppressed	1	0	NVP based	41	No			1	1	1 & 2 WHO	normal	Good	Active in care	FBG	Non suppressed	FBG	10-14	Good	Suppressed	No	Suppressed	Yes	TDF/3TC/DTG	TDF/3TC/DTG
Suppressed	1	1	EFV based	34	No			1	1	1 & 2 WHO	normal	Good	Active in care	FBG	Suppressed	FBG	15-19	Good	Non suppressed	No	Non Suppressed	No	AZT/3TC/DTG	other DTG based regimen
unknown	0	3	DTG based	52	Yes	686	>=200	1	1	1 & 2 WHO	normal	Good	Active in care	FBG	unknown	FBG	15-19	Good	Suppressed	No	Suppressed	Yes	TDF/3TC/DTG	TDF/3TC/DTG
unknown		3	DTG based		Yes	557	>=200	1	1	1 & 2 WHO	normal	Good	Active in care	FBG	unknown	FBG	10-14	Good	Non suppressed	No	Non Suppressed	Yes	ABC/3TC/DTG	ABC/3TC/DTG
Suppressed	0	0	NVP based	46	No			1	1	1 & 2 WHO	normal	Good	Active in care	FBG	Suppressed	FBG	15-19	Good	Suppressed	No	Suppressed	Yes	TDF/3TC/DTG	TDF/3TC/DTG
Suppressed	0	1	EFV based	46	Yes	572	>=200	1	1	1 & 2 WHO	normal	Good	Active in care	FBG	Suppressed	FBG	15-19	Good	Non suppressed	No	Non Suppressed	No	TDF/3TC/DTG	TDF/3TC/DTG
Suppressed	1	0	NVP based	11	No			1	1	1 & 2 WHO	normal	Fair	Active in care	FBG	Suppressed	FBG	15-19	Fair	Suppressed	Yes	Suppressed	Yes	TDF/3TC/DTG	TDF/3TC/DTG
unknown		1	EFV based		No			1	1	1 & 2 WHO	normal	Good	LTFU	FBG	unknown	FBG	10-14	Good	Suppressed	No	Suppressed	No	TDF/3TC/DTG	TDF/3TC/DTG
Suppressed	1	0	NVP based	29	Yes	1391	>=200	1	1	1 & 2 WHO	normal	Fair	Active in care	FBG	Suppressed	FBG	15-19	Fair	Suppressed	No	Suppressed	Yes	TDF/3TC/DTG	TDF/3TC/DTG
Non suppressed	0	0	NVP based	14	Yes	368	>=200	1	1	1 & 2 WHO	normal	Good	Active in care	FBG	Non suppressed	FBG	15-19	Good	Suppressed	No	Suppressed	Yes	TDF/3TC/DTG	TDF/3TC/DTG
Suppressed	1	2	PI based	43	Yes	371	>=200	1	1	1 & 2 WHO	normal	Good	Active in care	FBG	Suppressed	FBG	15-19	Good	Suppressed	No	Suppressed	Yes	ABC/3TC/DTG	ABC/3TC/DTG
unknown	1	3	DTG based	30	Yes	982	>=200	1	1	1 & 2 WHO	normal	Good	Active in care	FBG	unknown	FBG	10-14	Good	Suppressed	Yes	Suppressed	Yes	ABC/3TC/DTG	ABC/3TC/DTG
unknown	0	3	DTG based	32	No			1	1	1 & 2 WHO	SAM	Good	Active in care	FBG	unknown	FBG	10-14	Good	Suppressed	No	Suppressed	Yes	ABC/3TC/DTG	ABC/3TC/DTG
Suppressed	1	1	EFV based	15	Yes	153	Less 200	1	1	1 & 2 WHO	normal	Good	Active in care	FBG	Suppressed	FBG	15-19	Good	Suppressed	No	Suppressed	Yes	TDF/3TC/DTG	TDF/3TC/DTG
unknown	0	3	DTG based	18	No			1	1	1 & 2 WHO	normal	Good	Active in care	FBG	unknown	FBG	15-19	Good	Suppressed	No	Suppressed	Yes	TDF/3TC/DTG	TDF/3TC/DTG
unknown	0	3	DTG based	14	No			1	1	1 & 2 WHO	normal	Good	Active in care	FBG	unknown	FBG	10-14	Good	Suppressed	No	Suppressed	Yes	TDF/3TC/DTG	TDF/3TC/DTG
unknown	0	3	DTG based	12	No			1	1	1 & 2 WHO	normal	Good	Active in care	FBG	unknown	FBG	15-19	Good	Non suppressed	No	Non Suppressed	Yes	TDF/3TC/DTG	TDF/3TC/DTG
Suppressed	1	0	NVP based	43	No			1	1	1 & 2 WHO	normal	Good	Active in care	CDDP	Suppressed	CDDP	15-19	Good	Suppressed	No	Suppressed	Yes	TDF/3TC/DTG	TDF/3TC/DTG
unknown			NVP based		No			1	1	1 & 2 WHO	normal	Good	Active in care	CDDP	unknown	CDDP	15-19	Good	Suppressed	No	Suppressed	Yes	TDF/3TC/DTG	TDF/3TC/DTG
Suppressed	0	0	NVP based	62	Yes	410	>=200	1	1	1 & 2 WHO	normal	Good	Active in care	FTDR	Suppressed	FTDR	15-19	Good	Suppressed	No	Suppressed	Yes	TDF/3TC/DTG	TDF/3TC/DTG
Suppressed	1	0	NVP based	54	Yes	124	Less 200	2	2	1 & 2 WHO	normal	Good	Active in care	FBIM	Suppressed	FBIM	15-19	Good	Non suppressed	No	Non Suppressed	Yes	TDF/3TC/DTG	TDF/3TC/DTG
Suppressed	0	0	NVP based	43	Yes	110	Less 200	1	1	1 & 2 WHO	normal	Good	Active in care	FTDR	Suppressed	FTDR	15-19	Good	Non suppressed	No	Non Suppressed	Yes	TDF/3TC/DTG	TDF/3TC/DTG
Suppressed	1	0	NVP based	44	Yes	438	>=200	1	1	1 & 2 WHO	normal	Good	Active in care	CCLAD	Suppressed	CCLAD	15-19	Good	Suppressed	No	Suppressed	Yes	TDF/3TC/DTG	TDF/3TC/DTG
Non suppressed	0	0	NVP based	29	Yes	382	>=200	1	1	1 & 2 WHO	normal	Good	Active in care	FBG	Non suppressed	FBG	15-19	Good	Non suppressed	No	Non Suppressed	No	TDF/3TC/DTG	TDF/3TC/DTG
Suppressed	1	0	NVP based	40	Yes	88	Less 200	1	1	1 & 2 WHO	normal	Good	Active in care	FTDR	Suppressed	FTDR	15-19	Good	Suppressed	No	Suppressed	Yes	TDF/3TC/DTG	TDF/3TC/DTG
Suppressed	0	0	NVP based	62	Yes	542	>=200	1	1	1 & 2 WHO	normal	Good	Active in care	FTDR	Suppressed	FTDR	10-14	Good	Suppressed	No	Suppressed	Yes	other DTG based regimen	other DTG based regimen
Suppressed	0	1	EFV based	31	Yes	672	>=200	1	1	1 & 2 WHO	normal	Good	Active in care	FTDR	Suppressed	FTDR	15-19	Good	Suppressed	No	Suppressed	Yes	TDF/3TC/DTG	TDF/3TC/DTG
Suppressed	1	1	EFV based	40	Yes	727	>=200	2	2	1 & 2 WHO	normal	Good	Active in care	FTDR	Suppressed	FTDR	15-19	Good	Suppressed	No	Suppressed	Yes	TDF/3TC/DTG	TDF/3TC/DTG
Suppressed	1	0	NVP based	40	Yes	882	>=200	1	1	1 & 2 WHO	normal	Good	Active in care	FBG	Suppressed	FBG	15-19	Good	Suppressed	No	Suppressed	Yes	TDF/3TC/DTG	TDF/3TC/DTG
unknown			NVP based		Yes	296	>=200	2	2	1 & 2 WHO	normal	Good	Active in care	CDDP	unknown	CDDP	15-19	Good	Suppressed	No	Suppressed	Yes	TDF/3TC/DTG	TDF/3TC/DTG
Suppressed	1	0	NVP based	41	Yes	362	>=200	1	1	1 & 2 WHO	normal	Good	Active in care	FBG	Suppressed	FBG	10-14	Good	Suppressed	No	Suppressed	Yes	ABC/3TC/DTG	ABC/3TC/DTG
Suppressed	0	0	NVP based	39	Yes	469	>=200	2	2	1 & 2 WHO	normal	Good	Active in care	FBG	Suppressed	FBG	15-19	Good	Non suppressed	No	Non Suppressed	No	TDF/3TC/DTG	TDF/3TC/DTG
Suppressed	1	0	NVP based	41	Yes	399	>=200	1	1	1 & 2 WHO	normal	Good	Active in care	FTDR	Suppressed	FTDR	15-19	Good	Suppressed	No	Suppressed	Yes	TDF/3TC/DTG	TDF/3TC/DTG
Suppressed	0	0	NVP based	40	Yes	355	>=200	2	2	1 & 2 WHO	normal	Good	Active in care	FBG	Suppressed	FBG	15-19	Good	Non suppressed	No	Non Suppressed	Yes	TDF/3TC/DTG	TDF/3TC/DTG
Non suppressed	1	0	NVP based	10	Yes	98	Less 200	1	1	1 & 2 WHO	normal	Fair	LTFU	FBIM	Non suppressed	FBIM	15-19	Fair	Non suppressed	No	Non Suppressed	Yes	other DTG based regimen	other DTG based regimen
Non suppressed	0	0	NVP based	40	Yes	615	>=200	1	1	1 & 2 WHO	normal	Good	Active in care	FBG	Non suppressed	FBG	10-14	Good	Suppressed	No	Suppressed	Yes	ABC/3TC/DTG	ABC/3TC/DTG
Suppressed	0	0	NVP based	47	Yes	210	>=200	1	1	1 & 2 WHO	normal	Good	Active in care	FBG	Suppressed	FBG	15-19	Good	Suppressed	No	Suppressed	Yes	TDF/3TC/DTG	TDF/3TC/DTG
Suppressed	1	0	NVP based	40	No			1	1	1 & 2 WHO	normal	Good	Active in care	FTDR	Suppressed	FTDR	15-19	Good	Suppressed	No	Suppressed	Yes	TDF/3TC/DTG	TDF/3TC/DTG
Suppressed	0	0	NVP based	44	Yes	121	Less 200	2	2	1 & 2 WHO	normal	Good	Active in care	FTDR	Suppressed	FTDR	15-19	Good	Suppressed	No	Suppressed	Yes	TDF/3TC/DTG	TDF/3TC/DTG
Suppressed	0	0	NVP based	41	Yes	674	>=200	1	1	1 & 2 WHO	normal	Fair	Active in care	FBG	Suppressed	FBG	15-19	Fair	Non suppressed	No	Non Suppressed	Yes	TDF/3TC/DTG	TDF/3TC/DTG
Suppressed	1	0	NVP based	42	Yes	417	>=200	1	1	1 & 2 WHO	normal	Good	Active in care	FTDR	Suppressed	FTDR	10-14	Good	Suppressed	No	Suppressed	Yes	ABC/3TC/DTG	ABC/3TC/DTG
Non suppressed	1	0	NVP based	7	No			3	3	3 &4 WHO	normal	Fair	Active in care	FBG	Non suppressed	FBG	15-19	Fair	Non suppressed	No	Non Suppressed	Yes	other DTG based regimen	other DTG based regimen
Suppressed	1	1	EFV based	42	Yes	828	>=200	1	1	1 & 2 WHO	normal	Good	Active in care	FTDR	Suppressed	FTDR	15-19	Good	Suppressed	No	Suppressed	Yes	TDF/3TC/DTG	TDF/3TC/DTG
Non suppressed	0	1	EFV based	47	Yes	660	>=200	2	2	1 & 2 WHO	MAM	Good	Active in care	FBG	Non suppressed	FBG	10-14	Good	Suppressed	No	Suppressed	Yes	ABC/3TC/DTG	ABC/3TC/DTG
Suppressed	1	0	NVP based	37	Yes	1079	>=200	1	1	1 & 2 WHO	MAM	Good	Active in care	FBG	Suppressed	FBG	10-14	Good	Suppressed	No	Suppressed	Yes	ABC/3TC/DTG	ABC/3TC/DTG
Non suppressed	1	0	NVP based	43	Yes	80	Less 200	1	1	1 & 2 WHO	normal	Good	Active in care	FTDR	Non suppressed	FTDR	15-19	Good	Suppressed	No	Suppressed	Yes	TDF/3TC/DTG	TDF/3TC/DTG
Suppressed	1	0	NVP based	40	Yes	512	>=200	1	1	1 & 2 WHO	normal	Good	Active in care	FBG	Suppressed	FBG	10-14	Good	Suppressed	No	Suppressed	Yes	ABC/3TC/DTG	ABC/3TC/DTG
unknown			NVP based		Yes	222	>=200	1	1	1 & 2 WHO	MAM	Poor	Active in care	CDDP	unknown	CDDP	10-14	Poor	Non suppressed	No	Non Suppressed	Yes	ABC/3TC/DTG	ABC/3TC/DTG
Non suppressed	1	0	NVP based	38	Yes	340	>=200	1	1	1 & 2 WHO	normal	Good	Active in care	FBG	Non suppressed	FBG	15-19	Good	Non suppressed	No	Non Suppressed	Yes	TDF/3TC/DTG	TDF/3TC/DTG
Suppressed	1	0	NVP based	41	Yes	473	>=200	1	1	1 & 2 WHO	normal	Good	Active in care	FBG	Suppressed	FBG	10-14	Good	Suppressed	No	Suppressed	Yes	AZT/3TC/DTG	other DTG based regimen
Suppressed	0	0	NVP based	42	No			1	1	1 & 2 WHO	normal	Good	Active in care	FBG	Suppressed	FBG	15-19	Good	Non suppressed	No	Non Suppressed	Yes	AZT/3TC/DTG	other DTG based regimen
Non suppressed	0	0	NVP based	40	No			2	2	1 & 2 WHO	MAM	Good	Active in care	FBIM	Non suppressed	FBIM	10-14	Good	Non suppressed	No	Non Suppressed	No	ABC/3TC/DTG	ABC/3TC/DTG
Suppressed	1	0	NVP based	33	Yes	449	>=200	1	1	1 & 2 WHO	normal	Good	Active in care	FBG	Suppressed	FBG	15-19	Good	Suppressed	No	Suppressed	Yes	TDF/3TC/DTG	TDF/3TC/DTG
unknown			NVP based		No			1	2	1 & 2 WHO	normal	Good	Active in care	CDDP	unknown	CDDP	15-19	Good	Suppressed	No	Suppressed	Yes	TDF/3TC/DTG	TDF/3TC/DTG
Suppressed	0	1	EFV based	42	Yes	454	>=200	2	2	1 & 2 WHO	normal	Good	Active in care	FBG	Suppressed	FBG	10-14	Good	Suppressed	No	Suppressed	Yes	TDF/3TC/DTG	TDF/3TC/DTG
Suppressed	0	1	EFV based	42	Yes	395	>=200	2	2	1 & 2 WHO	normal	Good	Active in care	FBG	Suppressed	FBG	15-19	Good	Suppressed	No	Suppressed	Yes	TDF/3TC/DTG	TDF/3TC/DTG
Suppressed	1	1	EFV based	40	No			2	1	1 & 2 WHO	normal	Good	Active in care	FTDR	Suppressed	FTDR	10-14	Good	Suppressed	No	Suppressed	No	TDF/3TC/DTG	TDF/3TC/DTG
Suppressed	1	1	EFV based	44	Yes	154	Less 200	2	1	1 & 2 WHO	normal	Good	Active in care	FBG	Suppressed	FBG	15-19	Good	Suppressed	No	Suppressed	Yes	TDF/3TC/DTG	TDF/3TC/DTG
Suppressed	1	1	EFV based	43	Yes	247	>=200	2	2	1 & 2 WHO	normal	Good	Active in care	FTDR	Suppressed	FTDR	10-14	Good	Suppressed	No	Suppressed	Yes	ABC/3TC/DTG	ABC/3TC/DTG
unknown			NVP based		No			2	2	1 & 2 WHO	normal	Poor	Active in care	FBIM	unknown	FBIM	15-19	Poor	Non suppressed	No	Non Suppressed	Yes	TDF/3TC/DTG	TDF/3TC/DTG
Non suppressed	1	1	EFV based	42	No			1	1	1 & 2 WHO	normal	Good	Active in care	CDDP	Non suppressed	CDDP	10-14	Good	Suppressed	No	Suppressed	Yes	ABC/3TC/DTG	ABC/3TC/DTG
Suppressed	1	1	EFV based	42	No			1	1	1 & 2 WHO	normal	Good	Active in care	FBG	Suppressed	FBG	10-14	Good	Suppressed	No	Suppressed	Yes	AZT/3TC/DTG	other DTG based regimen
Suppressed	0	0	NVP based	40	No			1	1	1 & 2 WHO	normal	Good	Active in care	FTDR	Suppressed	FTDR	10-14	Good	Suppressed	No	Suppressed	Yes	ABC/3TC/DTG	ABC/3TC/DTG
Suppressed	1	1	EFV based	43	Yes	376	>=200	2	2	1 & 2 WHO	normal	Good	Active in care	FBG	Suppressed	FBG	10-14	Good	Suppressed	No	Suppressed	Yes	TDF/3TC/DTG	TDF/3TC/DTG
Suppressed	0	1	EFV based	45	Yes	351	>=200	1	1	1 & 2 WHO	normal	Good	Active in care	FBG	Suppressed	FBG	15-19	Good	Suppressed	No	Suppressed	No	TDF/3TC/DTG	TDF/3TC/DTG
Suppressed	1	1	EFV based	43	Yes	860	>=200	1	1	1 & 2 WHO	normal	Good	Active in care	CCLAD	Suppressed	CCLAD	15-19	Good	Suppressed	No	Suppressed	Yes	TDF/3TC/DTG	TDF/3TC/DTG
Suppressed	1	1	EFV based	32	Yes	1462	>=200	1	1	1 & 2 WHO	SAM	Good	Active in care	FTDR	Suppressed	FTDR	10-14	Good	Suppressed	No	Suppressed	Yes	ABC/3TC/DTG	ABC/3TC/DTG
unknown	0	0	NVP based		Yes	239	>=200	4	4	3 &4 WHO	normal	Good	Active in care	FBG	unknown	FBG	15-19	Good	Suppressed	No	Suppressed	Yes	TDF/3TC/DTG	TDF/3TC/DTG
unknown			NVP based		Yes	607	>=200	1	1	1 & 2 WHO	normal	Poor	Active in care	FBIM	unknown	FBIM	15-19	Poor	Non suppressed	No	Non Suppressed	Yes	TDF/3TC/DTG	TDF/3TC/DTG
Suppressed	1	1	EFV based	38	Yes	739	>=200	1	1	1 & 2 WHO	normal	Good	Active in care	FBG	Suppressed	FBG	10-14	Good	Non suppressed	No	Non Suppressed	Yes	AZT/3TC/DTG	other DTG based regimen
Suppressed	0	1	EFV based	44	Yes	219	>=200	1	1	1 & 2 WHO	normal	Good	Active in care	FBG	Suppressed	FBG	15-19	Good	Suppressed	No	Suppressed	Yes	TDF/3TC/DTG	TDF/3TC/DTG
Suppressed	1	0	NVP based	42	No			1	1	1 & 2 WHO	MAM	Good	Active in care	FBG	Suppressed	FBG	10-14	Good	Suppressed	No	Suppressed	Yes	ABC/3TC/DTG	ABC/3TC/DTG
Suppressed	0	0	NVP based	39	No			2	2	1 & 2 WHO	normal	Good	Active in care	FTDR	Suppressed	FTDR	10-14	Good	Suppressed	No	Suppressed	Yes	ABC/3TC/DTG	ABC/3TC/DTG
Suppressed	1	1	EFV based	40	Yes	106	Less 200	1	1	1 & 2 WHO	normal	Good	Active in care	FTDR	Suppressed	FTDR	15-19	Good	Suppressed	No	Suppressed	Yes	TDF/3TC/DTG	TDF/3TC/DTG
Non suppressed	1	0	NVP based	35	Yes	346	>=200	1	1	1 & 2 WHO	normal	Fair	Active in care	FBG	Non suppressed	FBG	15-19	Fair	Non suppressed	No	Non Suppressed	Yes	TDF/3TC/DTG	TDF/3TC/DTG
Suppressed	0	0	NVP based	39	No			1	1	1 & 2 WHO	normal	Good	Active in care	FBG	Suppressed	FBG	10-14	Good	Suppressed	No	Suppressed	Yes	ABC/3TC/DTG	ABC/3TC/DTG
Suppressed	0	0	NVP based	39	Yes	1055	>=200	1	1	1 & 2 WHO	normal	Good	Active in care	FBG	Suppressed	FBG	10-14	Good	Suppressed	No	Suppressed	Yes	ABC/3TC/DTG	ABC/3TC/DTG
Suppressed	0	1	EFV based	41	No			2	2	1 & 2 WHO	normal	Good	Active in care	FBG	Suppressed	FBG	15-19	Good	Suppressed	No	Suppressed	Yes	AZT/3TC/DTG	other DTG based regimen
unknown	1	3	DTG based	59	Yes	24	Less 200	1	1	1 & 2 WHO	normal	Good	Active in care	FTDR	unknown	FTDR	15-19	Good	Suppressed	No	Suppressed	Yes	TDF/3TC/DTG	TDF/3TC/DTG
Non suppressed	1	0	NVP based	39	No			1	1	1 & 2 WHO	normal	Good	Active in care	FBG	Non suppressed	FBG	10-14	Good	Suppressed	No	Suppressed	Yes	ABC/3TC/DTG	ABC/3TC/DTG
Suppressed	1	2	PI based	45	Yes	538	>=200	1	1	1 & 2 WHO	normal	Good	Active in care	FBG	Suppressed	FBG	15-19	Good	Suppressed	No	Suppressed	Yes	TDF/3TC/DTG	TDF/3TC/DTG
Suppressed	1	1	EFV based	43	No			1	1	1 & 2 WHO	normal	Good	Active in care	FBG	Suppressed	FBG	15-19	Good	Suppressed	No	Suppressed	No	TDF/3TC/DTG	TDF/3TC/DTG
Non suppressed	1	0	NVP based	43	No				1	1 & 2 WHO	normal	Good	Active in care	FBG	Non suppressed	FBG	10-14	Good	Suppressed	No	Suppressed	Yes	ABC/3TC/DTG	ABC/3TC/DTG
Suppressed	1	0	NVP based	45	Yes	15	Less 200	1	1	1 & 2 WHO	normal	Good	Active in care	FTDR	Suppressed	FTDR	15-19	Good	Suppressed	No	Suppressed	Yes	TDF/3TC/DTG	TDF/3TC/DTG
Suppressed	1	0	NVP based	40	Yes	523	>=200	1	1	1 & 2 WHO	normal	Good	Active in care	FBG	Suppressed	FBG	15-19	Good	Suppressed	No	Suppressed	Yes	TDF/3TC/DTG	TDF/3TC/DTG
unknown	0	3	DTG based	40	Yes	579	>=200	1	1	1 & 2 WHO	normal	Good	Active in care	CDDP	unknown	CDDP	15-19	Good	Suppressed	No	Suppressed	Yes	TDF/3TC/DTG	TDF/3TC/DTG
unknown			NVP based		No				4	3 &4 WHO	normal	Poor	Active in care	FBG	unknown	FBG	15-19	Poor	Non suppressed	No	Non Suppressed	Yes	TDF/3TC/DTG	TDF/3TC/DTG
Non suppressed	0	0	NVP based	35	Yes	823	>=200	1	1	1 & 2 WHO	normal	Good	Active in care	FBG	Non suppressed	FBG	15-19	Good	Non suppressed	No	Non Suppressed	No	TDF/3TC/DTG	TDF/3TC/DTG
Suppressed	1	0	NVP based	37	Yes	108	Less 200		1	1 & 2 WHO	MAM	Good	Active in care	FBG	Suppressed	FBG	10-14	Good	Suppressed	No	Suppressed	Yes	ABC/3TC/DTG	ABC/3TC/DTG
Non suppressed	1	0	NVP based	35	Yes	9	Less 200	1	1	1 & 2 WHO	normal	Fair	Active in care	FBG	Non suppressed	FBG	15-19	Fair	Non suppressed	No	Non Suppressed	Yes	TDF/3TC/DTG	TDF/3TC/DTG
unknown	1	0	NVP based	42	No				1		normal	Good	Active in care	FBG	unknown	FBG	15-19	Good	Suppressed	No	Suppressed	Yes	TDF/3TC/DTG	TDF/3TC/DTG
unknown	0	3	DTG based	27	Yes	292	>=200		1		normal	Good	Active in care	FBG	unknown	FBG	15-19	Good	Suppressed	No	Suppressed	Yes	AZT/3TC/DTG	other DTG based regimen
unknown	1	3	DTG based	24	Yes	921	>=200	1	1	1 & 2 WHO	normal	Good	Active in care	FTDR	unknown	FTDR	10-14	Good	Suppressed	No	Suppressed	Yes	TDF/3TC/DTG	TDF/3TC/DTG
unknown	1		NVP based		No				1		normal	Good	Active in care	FBG	unknown	FBG	15-19	Good	Suppressed	No	Suppressed	Yes	TDF/3TC/DTG	TDF/3TC/DTG
unknown	0		NVP based		No				1		normal	Good	Active in care	FBG	unknown	FBG	10-14	Good	Suppressed	No	Suppressed	Yes	ABC/3TC/DTG	ABC/3TC/DTG
Suppressed	0	1	EFV based	17	No			1	1	1 & 2 WHO	MAM	Good	Active in care	FBG	Suppressed	FBG	10-14	Good	Suppressed	No	Suppressed	Yes	ABC/3TC/DTG	ABC/3TC/DTG
unknown	0	1	EFV based		Yes	88	Less 200		1	1 & 2 WHO	normal	Good	Active in care	FTDR	unknown	FTDR	15-19	Good	Suppressed	No	Suppressed	Yes	AZT/3TC/DTG	other DTG based regimen
unknown			NVP based		Yes	263	>=200		1	1 & 2 WHO	normal	Good	Active in care	FBIM	unknown	FBIM	15-19	Good	Suppressed	No	Suppressed	Yes	TDF/3TC/DTG	TDF/3TC/DTG
Non suppressed	0	0	NVP based	29	Yes	225	>=200	2	2	1 & 2 WHO	normal	Fair	Active in care	FBG	Non suppressed	FBG	15-19	Fair	Suppressed	No	Suppressed	Yes	TDF/3TC/DTG	TDF/3TC/DTG
Suppressed	1	1	EFV based	39	No			1	1	1 & 2 WHO	normal	Good	Active in care	FBG	Suppressed	FBG	15-19	Good	Suppressed	No	Suppressed	Yes	TDF/3TC/DTG	TDF/3TC/DTG
Suppressed	1	0	NVP based	40	No			2	2	1 & 2 WHO	normal	Good	Active in care	FBG	Suppressed	FBG	15-19	Good	Suppressed	No	Suppressed	Yes	ABC/3TC/DTG	ABC/3TC/DTG
Suppressed	1	0	NVP based	66	Yes	1	Less 200	1	1	1 & 2 WHO	normal	Good	Active in care	FTDR	Suppressed	FTDR	15-19	Good	Suppressed	No	Suppressed	Yes	TDF/3TC/DTG	TDF/3TC/DTG
Suppressed	1	1	EFV based	66	Yes	738	>=200	1	1	1 & 2 WHO	normal	Good	Active in care	CCLAD	Suppressed	CCLAD	15-19	Good	Suppressed	No	Suppressed	Yes	TDF/3TC/DTG	TDF/3TC/DTG
Suppressed	1	0	NVP based	34	No			1	1	1 & 2 WHO	normal	Good	Active in care	FBG	Suppressed	FBG	15-19	Good	Suppressed	No	Suppressed	Yes	TDF/3TC/DTG	TDF/3TC/DTG
Non suppressed	1	0	NVP based	40	No			1	1	1 & 2 WHO	normal	Good	Active in care	CCLAD	Non suppressed	CCLAD	10-14	Good	Suppressed	No	Suppressed	Yes	ABC/3TC/DTG	ABC/3TC/DTG
Suppressed	1	0	NVP based	42	Yes	601	>=200	2	2	1 & 2 WHO	normal	Good	Active in care	FBG	Suppressed	FBG	15-19	Good	Non suppressed	No	Non Suppressed	Yes	TDF/3TC/DTG	TDF/3TC/DTG
Suppressed	1	0	NVP based	41	Yes	1231	>=200	1	1	1 & 2 WHO	normal	Good	Active in care	FBG	Suppressed	FBG	10-14	Good	Suppressed	No	Suppressed	Yes	TDF/3TC/DTG	TDF/3TC/DTG
Non suppressed	1	1	EFV based	55	Yes	324	>=200	1	1	1 & 2 WHO	normal	Fair	Active in care	CDDP	Non suppressed	CDDP	15-19	Fair	Non suppressed	No	Non Suppressed	Yes	TDF/3TC/DTG	TDF/3TC/DTG
Suppressed	0	0	NVP based	41	Yes	1092	>=200	1	1	1 & 2 WHO	normal	Good	Active in care	FTDR	Suppressed	FTDR	15-19	Good	Suppressed	No	Suppressed	Yes	TDF/3TC/DTG	TDF/3TC/DTG
